# Supplementary material for: Skin-like cryogel electronics from suppressed-freezing tuned polymer amorphization
Source: Nat Commun. 2023 Aug 17;14:5010. doi: 10.1038/s41467-023-40792-y (PMC10435499; doi:10.1038/s41467-023-40792-y)
Supplement: Supplementary file 10 — Source Data [file 41467_2023_40792_MOESM10_ESM.xlsx]

## Sheet: Fig. 1a
							DSC heating curves
Phase diagram							0M		1M		2M		3M		3.5M		4M		5M
CaCl2 concentration	Tf-1	Tf-2					Temperature	Heat flow	Temperature	Heat flow	Temperature	Heat flow	Temperature	Heat flow	Temperature	Heat flow	Temperature	Heat flow	Temperature	Heat flow
M	°C	°C					°C	W/g	°C	W/g	°C	W/g	°C	W/g	°C	W/g	°C	W/g	°C	W/g
0	0	0					-79.801	-0.01994	-79.949	-0.03098	-79.942	-0.03735	-79.59	-0.08537	-79.79	-0.09498	-79.939	-0.03469	-79.942	-0.0283
1	-14	-14					-79.799	-0.01983	-79.948	-0.03098	-79.941	-0.03735	-79.59	-0.08519	-79.79	-0.09497	-79.94	-0.03469	-79.943	-0.0283
2	-37	-37					-79.796	-0.01972	-79.949	-0.03098	-79.94	-0.03735	-79.587	-0.08505	-79.791	-0.09497	-79.94	-0.03469	-79.943	-0.0283
3	-56	-56					-79.796	-0.01961	-79.949	-0.03098	-79.942	-0.03735	-79.586	-0.0849	-79.791	-0.09497	-79.94	-0.03469	-79.942	-0.0283
3.5	-58	-58					-79.795	-0.01952	-79.949	-0.03098	-79.941	-0.03735	-79.584	-0.08478	-79.792	-0.09497	-79.94	-0.03469	-79.942	-0.0283
4	0	-55					-79.794	-0.01941	-79.949	-0.03098	-79.942	-0.03735	-79.583	-0.08467	-79.791	-0.09497	-79.939	-0.03469	-79.943	-0.0283
5	11	-61					-79.792	-0.01931	-79.949	-0.03098	-79.942	-0.03735	-79.58	-0.08451	-79.791	-0.09497	-79.939	-0.03469	-79.943	-0.0283
							-79.791	-0.0192	-79.95	-0.03098	-79.942	-0.03735	-79.581	-0.08437	-79.791	-0.09497	-79.939	-0.03469	-79.942	-0.0283
							-79.788	-0.0191	-79.95	-0.03098	-79.943	-0.03735	-79.579	-0.08426	-79.79	-0.09497	-79.939	-0.03469	-79.943	-0.0283
							-79.788	-0.01899	-79.949	-0.03099	-79.942	-0.03735	-79.578	-0.08409	-79.789	-0.09497	-79.938	-0.03469	-79.943	-0.0283
							-79.786	-0.01887	-79.95	-0.03099	-79.941	-0.03735	-79.576	-0.08395	-79.79	-0.09497	-79.937	-0.03469	-79.943	-0.02829
							-79.785	-0.01876	-79.949	-0.03099	-79.941	-0.03735	-79.574	-0.08382	-79.79	-0.09497	-79.941	-0.03469	-79.944	-0.02829
							-79.782	-0.01866	-79.95	-0.03099	-79.941	-0.03735	-79.573	-0.08368	-79.791	-0.09497	-79.939	-0.03469	-79.944	-0.02829
							-79.782	-0.01854	-79.95	-0.03099	-79.94	-0.03735	-79.571	-0.08355	-79.791	-0.09497	-79.94	-0.0347	-79.943	-0.02829
							-79.78	-0.01842	-79.949	-0.03099	-79.941	-0.03735	-79.569	-0.08342	-79.79	-0.09496	-79.939	-0.0347	-79.943	-0.02829
							-79.779	-0.01831	-79.95	-0.03099	-79.941	-0.03735	-79.568	-0.0833	-79.791	-0.09496	-79.939	-0.0347	-79.942	-0.02829
							-79.777	-0.01822	-79.95	-0.03099	-79.941	-0.03735	-79.566	-0.08319	-79.792	-0.09496	-79.94	-0.0347	-79.941	-0.02829
							-79.775	-0.01814	-79.949	-0.03099	-79.941	-0.03735	-79.565	-0.08305	-79.79	-0.09496	-79.939	-0.0347	-79.944	-0.02829
							-79.774	-0.01805	-79.949	-0.03099	-79.941	-0.03735	-79.564	-0.08294	-79.79	-0.09496	-79.939	-0.0347	-79.944	-0.02829
							-79.773	-0.01796	-79.951	-0.03099	-79.941	-0.03735	-79.563	-0.08283	-79.792	-0.09495	-79.939	-0.0347	-79.944	-0.02829
							-79.772	-0.01787	-79.949	-0.03099	-79.942	-0.03735	-79.56	-0.08271	-79.789	-0.09495	-79.939	-0.0347	-79.943	-0.02829
							-79.77	-0.01776	-79.949	-0.03099	-79.941	-0.03735	-79.56	-0.08259	-79.791	-0.09495	-79.94	-0.0347	-79.943	-0.02829
							-79.768	-0.01768	-79.95	-0.03099	-79.941	-0.03735	-79.558	-0.08247	-79.79	-0.09495	-79.94	-0.0347	-79.943	-0.0283
							-79.766	-0.01758	-79.949	-0.03099	-79.942	-0.03735	-79.557	-0.08233	-79.791	-0.09495	-79.939	-0.0347	-79.943	-0.0283
							-79.767	-0.01747	-79.95	-0.03099	-79.94	-0.03735	-79.556	-0.08219	-79.79	-0.09495	-79.938	-0.0347	-79.943	-0.0283
							-79.763	-0.01738	-79.949	-0.03099	-79.941	-0.03735	-79.555	-0.08204	-79.791	-0.09495	-79.94	-0.0347	-79.943	-0.02829
							-79.763	-0.01727	-79.95	-0.03099	-79.942	-0.03735	-79.553	-0.08193	-79.791	-0.09495	-79.939	-0.0347	-79.944	-0.02829
							-79.761	-0.01717	-79.949	-0.03099	-79.941	-0.03735	-79.551	-0.08182	-79.791	-0.09495	-79.939	-0.0347	-79.943	-0.02829
							-79.76	-0.01706	-79.951	-0.03099	-79.942	-0.03735	-79.55	-0.08172	-79.79	-0.09495	-79.94	-0.0347	-79.943	-0.02829
							-79.758	-0.01696	-79.949	-0.03099	-79.942	-0.03735	-79.547	-0.08158	-79.79	-0.09494	-79.94	-0.0347	-79.943	-0.02829
							-79.757	-0.01685	-79.951	-0.03099	-79.94	-0.03735	-79.547	-0.08144	-79.789	-0.09494	-79.939	-0.0347	-79.943	-0.02829
							-79.756	-0.01674	-79.95	-0.03099	-79.941	-0.03735	-79.545	-0.08129	-79.79	-0.09494	-79.939	-0.0347	-79.943	-0.02829
							-79.754	-0.01664	-79.95	-0.03099	-79.94	-0.03735	-79.544	-0.08117	-79.79	-0.09494	-79.939	-0.0347	-79.943	-0.02829
							-79.752	-0.01653	-79.95	-0.03099	-79.942	-0.03735	-79.543	-0.08102	-79.789	-0.09494	-79.938	-0.0347	-79.943	-0.0283
							-79.751	-0.01642	-79.951	-0.03099	-79.941	-0.03735	-79.542	-0.08088	-79.79	-0.09494	-79.939	-0.0347	-79.943	-0.0283
							-79.749	-0.0163	-79.949	-0.03099	-79.942	-0.03735	-79.54	-0.08076	-79.79	-0.09494	-79.939	-0.0347	-79.943	-0.0283
							-79.747	-0.01619	-79.95	-0.03099	-79.941	-0.03734	-79.539	-0.08064	-79.79	-0.09494	-79.938	-0.0347	-79.945	-0.0283
							-79.746	-0.01608	-79.95	-0.03099	-79.942	-0.03734	-79.536	-0.08051	-79.788	-0.09494	-79.939	-0.0347	-79.943	-0.0283
							-79.746	-0.01598	-79.95	-0.031	-79.942	-0.03734	-79.535	-0.08038	-79.79	-0.09494	-79.94	-0.0347	-79.944	-0.0283
							-79.742	-0.01589	-79.949	-0.031	-79.94	-0.03734	-79.534	-0.08026	-79.79	-0.09494	-79.939	-0.0347	-79.943	-0.0283
							-79.741	-0.01581	-79.95	-0.031	-79.941	-0.03734	-79.534	-0.08014	-79.79	-0.09494	-79.938	-0.03469	-79.944	-0.0283
							-79.741	-0.01572	-79.951	-0.031	-79.94	-0.03734	-79.53	-0.08003	-79.79	-0.09493	-79.94	-0.03469	-79.943	-0.0283
							-79.739	-0.01561	-79.949	-0.031	-79.941	-0.03735	-79.529	-0.07991	-79.79	-0.09493	-79.939	-0.03469	-79.943	-0.0283
							-79.737	-0.01552	-79.951	-0.031	-79.941	-0.03735	-79.529	-0.0798	-79.79	-0.09493	-79.94	-0.03469	-79.942	-0.0283
							-79.736	-0.01542	-79.949	-0.031	-79.941	-0.03735	-79.526	-0.07969	-79.789	-0.09493	-79.939	-0.03469	-79.943	-0.0283
							-79.732	-0.01534	-79.949	-0.031	-79.942	-0.03735	-79.524	-0.07958	-79.79	-0.09493	-79.939	-0.03469	-79.943	-0.0283
							-79.733	-0.01527	-79.95	-0.031	-79.941	-0.03735	-79.524	-0.07947	-79.79	-0.09493	-79.94	-0.03469	-79.943	-0.0283
							-79.731	-0.01518	-79.95	-0.031	-79.94	-0.03735	-79.522	-0.07935	-79.791	-0.09493	-79.939	-0.03469	-79.943	-0.0283
							-79.73	-0.01508	-79.95	-0.031	-79.941	-0.03735	-79.52	-0.07924	-79.79	-0.09493	-79.939	-0.03469	-79.943	-0.0283
							-79.728	-0.01499	-79.951	-0.031	-79.941	-0.03735	-79.519	-0.07914	-79.789	-0.09492	-79.94	-0.03469	-79.943	-0.0283
							-79.728	-0.01491	-79.951	-0.031	-79.941	-0.03735	-79.518	-0.07903	-79.79	-0.09492	-79.937	-0.03469	-79.943	-0.0283
							-79.724	-0.01482	-79.95	-0.031	-79.942	-0.03735	-79.516	-0.07894	-79.79	-0.09492	-79.94	-0.03469	-79.944	-0.0283
							-79.723	-0.01473	-79.949	-0.031	-79.942	-0.03735	-79.515	-0.07883	-79.79	-0.09492	-79.939	-0.03469	-79.945	-0.0283
							-79.722	-0.01463	-79.95	-0.031	-79.942	-0.03735	-79.514	-0.07871	-79.79	-0.09492	-79.939	-0.03469	-79.944	-0.0283
							-79.72	-0.01456	-79.951	-0.031	-79.942	-0.03735	-79.512	-0.07859	-79.789	-0.09492	-79.939	-0.03469	-79.944	-0.0283
							-79.719	-0.01448	-79.951	-0.031	-79.942	-0.03735	-79.511	-0.07849	-79.788	-0.09492	-79.939	-0.03469	-79.944	-0.0283
							-79.716	-0.0144	-79.95	-0.031	-79.941	-0.03735	-79.509	-0.07838	-79.79	-0.09492	-79.939	-0.03469	-79.942	-0.0283
							-79.717	-0.01432	-79.95	-0.031	-79.941	-0.03735	-79.508	-0.07825	-79.791	-0.09492	-79.939	-0.03469	-79.943	-0.0283
							-79.714	-0.01424	-79.95	-0.031	-79.941	-0.03735	-79.507	-0.07811	-79.789	-0.09492	-79.939	-0.0347	-79.943	-0.0283
							-79.713	-0.01417	-79.951	-0.031	-79.941	-0.03735	-79.504	-0.07798	-79.79	-0.09492	-79.939	-0.0347	-79.944	-0.0283
							-79.711	-0.0141	-79.95	-0.031	-79.941	-0.03735	-79.502	-0.07788	-79.789	-0.09492	-79.94	-0.0347	-79.943	-0.0283
							-79.709	-0.01402	-79.949	-0.031	-79.941	-0.03735	-79.503	-0.07779	-79.79	-0.09491	-79.94	-0.0347	-79.943	-0.0283
							-79.709	-0.01395	-79.951	-0.031	-79.942	-0.03735	-79.5	-0.07769	-79.79	-0.09491	-79.94	-0.0347	-79.944	-0.0283
							-79.705	-0.0139	-79.949	-0.03101	-79.941	-0.03735	-79.5	-0.07759	-79.79	-0.09491	-79.94	-0.0347	-79.944	-0.0283
							-79.705	-0.01383	-79.95	-0.03101	-79.941	-0.03735	-79.497	-0.07751	-79.79	-0.09491	-79.939	-0.0347	-79.943	-0.0283
							-79.703	-0.01375	-79.95	-0.03101	-79.941	-0.03736	-79.496	-0.07743	-79.79	-0.09491	-79.94	-0.0347	-79.943	-0.0283
							-79.701	-0.01369	-79.95	-0.03101	-79.94	-0.03736	-79.494	-0.07733	-79.79	-0.09491	-79.939	-0.0347	-79.943	-0.0283
							-79.699	-0.01364	-79.95	-0.03101	-79.942	-0.03736	-79.494	-0.07723	-79.791	-0.09491	-79.94	-0.0347	-79.942	-0.0283
							-79.698	-0.01359	-79.951	-0.03101	-79.942	-0.03736	-79.491	-0.07714	-79.791	-0.09491	-79.939	-0.0347	-79.943	-0.0283
							-79.696	-0.01352	-79.949	-0.03101	-79.941	-0.03736	-79.49	-0.07703	-79.79	-0.09491	-79.939	-0.0347	-79.942	-0.0283
							-79.694	-0.01346	-79.95	-0.03101	-79.939	-0.03736	-79.487	-0.07694	-79.789	-0.09491	-79.939	-0.0347	-79.942	-0.0283
							-79.694	-0.01338	-79.951	-0.03101	-79.941	-0.03736	-79.487	-0.07684	-79.79	-0.09491	-79.939	-0.0347	-79.943	-0.0283
							-79.691	-0.0133	-79.949	-0.03101	-79.941	-0.03736	-79.485	-0.07675	-79.79	-0.09491	-79.94	-0.0347	-79.942	-0.0283
							-79.69	-0.01323	-79.949	-0.03101	-79.941	-0.03736	-79.483	-0.07664	-79.79	-0.09491	-79.94	-0.0347	-79.943	-0.0283
							-79.689	-0.01317	-79.95	-0.03101	-79.941	-0.03736	-79.482	-0.07653	-79.789	-0.09491	-79.939	-0.0347	-79.942	-0.0283
							-79.687	-0.0131	-79.95	-0.03101	-79.942	-0.03736	-79.479	-0.07645	-79.791	-0.09491	-79.939	-0.0347	-79.943	-0.0283
							-79.686	-0.01304	-79.95	-0.03101	-79.942	-0.03736	-79.477	-0.07637	-79.79	-0.09491	-79.939	-0.0347	-79.941	-0.0283
							-79.684	-0.01297	-79.949	-0.03101	-79.942	-0.03736	-79.476	-0.07629	-79.789	-0.09491	-79.94	-0.0347	-79.943	-0.0283
							-79.683	-0.0129	-79.949	-0.03101	-79.942	-0.03736	-79.475	-0.0762	-79.79	-0.0949	-79.94	-0.0347	-79.944	-0.0283
							-79.681	-0.01284	-79.949	-0.03101	-79.941	-0.03736	-79.473	-0.07611	-79.79	-0.0949	-79.94	-0.0347	-79.943	-0.0283
							-79.68	-0.01277	-79.948	-0.03101	-79.942	-0.03736	-79.473	-0.07601	-79.789	-0.0949	-79.939	-0.0347	-79.943	-0.0283
							-79.678	-0.01271	-79.95	-0.03101	-79.942	-0.03736	-79.471	-0.07591	-79.79	-0.0949	-79.94	-0.0347	-79.943	-0.0283
							-79.677	-0.01264	-79.949	-0.03101	-79.942	-0.03736	-79.469	-0.07582	-79.79	-0.0949	-79.939	-0.0347	-79.943	-0.02829
							-79.675	-0.01256	-79.95	-0.031	-79.942	-0.03737	-79.467	-0.07571	-79.79	-0.0949	-79.939	-0.0347	-79.943	-0.02829
							-79.673	-0.01248	-79.949	-0.031	-79.942	-0.03737	-79.466	-0.07561	-79.79	-0.0949	-79.939	-0.0347	-79.943	-0.02829
							-79.672	-0.0124	-79.951	-0.031	-79.942	-0.03737	-79.465	-0.07552	-79.789	-0.0949	-79.939	-0.0347	-79.942	-0.02829
							-79.67	-0.01233	-79.951	-0.031	-79.941	-0.03737	-79.463	-0.07543	-79.789	-0.0949	-79.939	-0.0347	-79.943	-0.02829
							-79.669	-0.01227	-79.95	-0.031	-79.941	-0.03737	-79.461	-0.07535	-79.791	-0.0949	-79.939	-0.0347	-79.942	-0.02829
							-79.668	-0.0122	-79.95	-0.031	-79.94	-0.03737	-79.461	-0.07527	-79.79	-0.0949	-79.939	-0.0347	-79.942	-0.02829
							-79.666	-0.01213	-79.95	-0.031	-79.941	-0.03737	-79.458	-0.0752	-79.79	-0.0949	-79.938	-0.0347	-79.943	-0.02829
							-79.665	-0.01207	-79.95	-0.031	-79.941	-0.03737	-79.457	-0.07511	-79.789	-0.0949	-79.939	-0.0347	-79.942	-0.02829
							-79.663	-0.012	-79.949	-0.031	-79.941	-0.03737	-79.455	-0.07504	-79.789	-0.0949	-79.939	-0.0347	-79.943	-0.02829
							-79.661	-0.01193	-79.95	-0.031	-79.942	-0.03737	-79.452	-0.07496	-79.79	-0.09489	-79.94	-0.0347	-79.943	-0.02829
							-79.66	-0.01186	-79.949	-0.031	-79.941	-0.03737	-79.453	-0.07489	-79.789	-0.09489	-79.939	-0.0347	-79.942	-0.02829
							-79.658	-0.01178	-79.948	-0.031	-79.941	-0.03737	-79.451	-0.07482	-79.79	-0.09489	-79.94	-0.0347	-79.943	-0.02829
							-79.658	-0.01172	-79.949	-0.031	-79.94	-0.03737	-79.448	-0.07473	-79.789	-0.09489	-79.939	-0.0347	-79.943	-0.02829
							-79.656	-0.01166	-79.95	-0.031	-79.942	-0.03737	-79.447	-0.07464	-79.788	-0.09489	-79.939	-0.0347	-79.942	-0.02829
							-79.653	-0.01159	-79.95	-0.031	-79.941	-0.03737	-79.447	-0.07455	-79.789	-0.09489	-79.938	-0.0347	-79.942	-0.02829
							-79.652	-0.01152	-79.949	-0.031	-79.941	-0.03737	-79.444	-0.07448	-79.789	-0.09489	-79.939	-0.0347	-79.943	-0.02829
							-79.65	-0.01147	-79.95	-0.031	-79.94	-0.03737	-79.443	-0.0744	-79.789	-0.09489	-79.939	-0.0347	-79.941	-0.02829
							-79.648	-0.01141	-79.95	-0.031	-79.942	-0.03736	-79.441	-0.07434	-79.79	-0.09489	-79.938	-0.0347	-79.943	-0.02829
							-79.647	-0.01135	-79.949	-0.031	-79.941	-0.03736	-79.441	-0.07426	-79.789	-0.09489	-79.939	-0.0347	-79.942	-0.02829
							-79.645	-0.01128	-79.95	-0.031	-79.942	-0.03736	-79.438	-0.07415	-79.789	-0.09489	-79.939	-0.0347	-79.943	-0.02829
							-79.644	-0.01121	-79.949	-0.031	-79.941	-0.03736	-79.437	-0.07407	-79.789	-0.09489	-79.939	-0.0347	-79.943	-0.02829
							-79.642	-0.01115	-79.95	-0.031	-79.941	-0.03736	-79.434	-0.07399	-79.79	-0.09489	-79.938	-0.0347	-79.942	-0.02829
							-79.64	-0.01108	-79.951	-0.031	-79.941	-0.03736	-79.433	-0.07391	-79.789	-0.09489	-79.939	-0.0347	-79.943	-0.02829
							-79.639	-0.01101	-79.949	-0.031	-79.941	-0.03736	-79.431	-0.07384	-79.789	-0.09489	-79.939	-0.0347	-79.943	-0.02829
							-79.638	-0.01096	-79.948	-0.031	-79.941	-0.03736	-79.429	-0.07377	-79.79	-0.09489	-79.94	-0.0347	-79.943	-0.02829
							-79.636	-0.01091	-79.95	-0.031	-79.942	-0.03736	-79.428	-0.07369	-79.791	-0.09489	-79.94	-0.0347	-79.943	-0.02829
							-79.635	-0.01085	-79.95	-0.031	-79.941	-0.03736	-79.427	-0.0736	-79.789	-0.09489	-79.939	-0.03469	-79.943	-0.02829
							-79.634	-0.01081	-79.949	-0.031	-79.942	-0.03736	-79.425	-0.07352	-79.789	-0.09489	-79.939	-0.0347	-79.942	-0.02829
							-79.63	-0.01077	-79.949	-0.031	-79.941	-0.03736	-79.424	-0.07345	-79.79	-0.09489	-79.939	-0.0347	-79.942	-0.02829
							-79.629	-0.01072	-79.95	-0.031	-79.941	-0.03736	-79.422	-0.07338	-79.79	-0.09489	-79.94	-0.0347	-79.943	-0.02829
							-79.628	-0.01068	-79.95	-0.031	-79.942	-0.03736	-79.422	-0.0733	-79.79	-0.09489	-79.939	-0.0347	-79.944	-0.02829
							-79.627	-0.01064	-79.948	-0.031	-79.941	-0.03736	-79.42	-0.07322	-79.791	-0.09489	-79.939	-0.0347	-79.944	-0.02829
							-79.626	-0.0106	-79.948	-0.031	-79.941	-0.03736	-79.418	-0.07313	-79.791	-0.09489	-79.94	-0.0347	-79.943	-0.02829
							-79.622	-0.01056	-79.95	-0.031	-79.941	-0.03736	-79.417	-0.07306	-79.792	-0.09489	-79.939	-0.0347	-79.943	-0.02829
							-79.621	-0.01052	-79.949	-0.031	-79.941	-0.03736	-79.415	-0.073	-79.791	-0.09488	-79.939	-0.0347	-79.943	-0.02829
							-79.619	-0.01047	-79.949	-0.031	-79.941	-0.03736	-79.413	-0.07293	-79.79	-0.09488	-79.94	-0.0347	-79.943	-0.02829
							-79.617	-0.01043	-79.949	-0.031	-79.941	-0.03736	-79.412	-0.07287	-79.79	-0.09488	-79.939	-0.0347	-79.942	-0.02829
							-79.616	-0.01038	-79.95	-0.031	-79.941	-0.03736	-79.41	-0.07281	-79.79	-0.09488	-79.939	-0.0347	-79.943	-0.02829
							-79.615	-0.01034	-79.949	-0.031	-79.942	-0.03736	-79.41	-0.07275	-79.791	-0.09488	-79.939	-0.0347	-79.942	-0.02829
							-79.613	-0.01031	-79.95	-0.031	-79.941	-0.03736	-79.407	-0.07268	-79.79	-0.09488	-79.939	-0.0347	-79.943	-0.02829
							-79.611	-0.01026	-79.95	-0.031	-79.942	-0.03736	-79.406	-0.07261	-79.789	-0.09488	-79.939	-0.0347	-79.943	-0.02829
							-79.611	-0.01022	-79.949	-0.031	-79.941	-0.03736	-79.403	-0.07254	-79.79	-0.09488	-79.94	-0.0347	-79.943	-0.02829
							-79.608	-0.01016	-79.95	-0.031	-79.94	-0.03736	-79.403	-0.07248	-79.79	-0.09488	-79.94	-0.0347	-79.942	-0.02829
							-79.605	-0.0101	-79.949	-0.031	-79.941	-0.03736	-79.402	-0.0724	-79.79	-0.09488	-79.94	-0.0347	-79.943	-0.02829
							-79.605	-0.01007	-79.949	-0.031	-79.942	-0.03736	-79.399	-0.07234	-79.79	-0.09488	-79.94	-0.0347	-79.944	-0.02829
							-79.604	-0.01003	-79.949	-0.031	-79.942	-0.03736	-79.398	-0.07226	-79.789	-0.09488	-79.939	-0.03469	-79.943	-0.02829
							-79.603	-0.00998	-79.949	-0.031	-79.94	-0.03736	-79.397	-0.07221	-79.79	-0.09488	-79.94	-0.03469	-79.943	-0.02829
							-79.601	-0.00994	-79.95	-0.031	-79.942	-0.03736	-79.395	-0.07215	-79.79	-0.09488	-79.939	-0.03469	-79.942	-0.02829
							-79.6	-0.00989	-79.95	-0.031	-79.941	-0.03736	-79.393	-0.07207	-79.79	-0.09488	-79.938	-0.03469	-79.943	-0.02829
							-79.598	-0.00984	-79.95	-0.031	-79.941	-0.03736	-79.392	-0.07199	-79.789	-0.09487	-79.939	-0.03469	-79.942	-0.02829
							-79.596	-0.0098	-79.949	-0.031	-79.941	-0.03736	-79.389	-0.07193	-79.79	-0.09487	-79.939	-0.03469	-79.942	-0.02829
							-79.595	-0.00975	-79.95	-0.031	-79.941	-0.03736	-79.389	-0.07187	-79.79	-0.09487	-79.938	-0.03469	-79.943	-0.02829
							-79.592	-0.00972	-79.949	-0.031	-79.941	-0.03736	-79.387	-0.07183	-79.791	-0.09487	-79.939	-0.03469	-79.942	-0.02829
							-79.59	-0.00968	-79.949	-0.031	-79.942	-0.03736	-79.386	-0.07178	-79.791	-0.09487	-79.939	-0.03469	-79.942	-0.02829
							-79.589	-0.00964	-79.95	-0.031	-79.941	-0.03736	-79.384	-0.07173	-79.79	-0.09487	-79.939	-0.03469	-79.943	-0.02829
							-79.588	-0.0096	-79.95	-0.031	-79.941	-0.03736	-79.383	-0.07169	-79.79	-0.09487	-79.938	-0.03469	-79.942	-0.02829
							-79.585	-0.00956	-79.95	-0.03099	-79.941	-0.03736	-79.38	-0.07164	-79.791	-0.09487	-79.938	-0.03469	-79.942	-0.02829
							-79.584	-0.00952	-79.949	-0.031	-79.94	-0.03736	-79.378	-0.07159	-79.79	-0.09487	-79.939	-0.03469	-79.941	-0.02829
							-79.583	-0.00948	-79.949	-0.03099	-79.94	-0.03736	-79.377	-0.07155	-79.789	-0.09487	-79.939	-0.03469	-79.943	-0.02829
							-79.583	-0.00944	-79.949	-0.03099	-79.941	-0.03736	-79.375	-0.07149	-79.79	-0.09487	-79.94	-0.03469	-79.944	-0.02829
							-79.58	-0.00941	-79.949	-0.03099	-79.94	-0.03736	-79.375	-0.07144	-79.789	-0.09487	-79.939	-0.03469	-79.943	-0.02829
							-79.578	-0.00938	-79.95	-0.03099	-79.941	-0.03736	-79.372	-0.07139	-79.789	-0.09487	-79.941	-0.03469	-79.943	-0.02829
							-79.577	-0.00934	-79.95	-0.03099	-79.941	-0.03737	-79.37	-0.07132	-79.79	-0.09487	-79.939	-0.03469	-79.943	-0.02829
							-79.576	-0.0093	-79.949	-0.03099	-79.941	-0.03737	-79.369	-0.07127	-79.79	-0.09487	-79.939	-0.03469	-79.943	-0.02829
							-79.574	-0.00927	-79.949	-0.03099	-79.941	-0.03736	-79.368	-0.07121	-79.791	-0.09486	-79.939	-0.03468	-79.945	-0.02829
							-79.572	-0.00923	-79.951	-0.03099	-79.942	-0.03736	-79.367	-0.07115	-79.79	-0.09486	-79.939	-0.03468	-79.944	-0.02829
							-79.571	-0.0092	-79.95	-0.03099	-79.941	-0.03736	-79.365	-0.0711	-79.79	-0.09486	-79.937	-0.03468	-79.943	-0.02829
							-79.569	-0.00916	-79.948	-0.03099	-79.941	-0.03737	-79.363	-0.07105	-79.789	-0.09486	-79.939	-0.03468	-79.944	-0.02829
							-79.567	-0.00912	-79.949	-0.03099	-79.941	-0.03737	-79.362	-0.07101	-79.79	-0.09486	-79.94	-0.03468	-79.942	-0.02829
							-79.565	-0.00908	-79.949	-0.03099	-79.942	-0.03737	-79.36	-0.07095	-79.791	-0.09486	-79.939	-0.03468	-79.943	-0.02829
							-79.564	-0.00905	-79.949	-0.03099	-79.941	-0.03737	-79.358	-0.0709	-79.79	-0.09486	-79.938	-0.03468	-79.943	-0.02829
							-79.562	-0.00902	-79.949	-0.03099	-79.94	-0.03737	-79.356	-0.07085	-79.788	-0.09486	-79.939	-0.03468	-79.943	-0.02829
							-79.561	-0.00898	-79.949	-0.03099	-79.942	-0.03737	-79.355	-0.0708	-79.79	-0.09486	-79.939	-0.03468	-79.943	-0.02829
							-79.56	-0.00896	-79.948	-0.03099	-79.942	-0.03737	-79.354	-0.07074	-79.789	-0.09486	-79.939	-0.03468	-79.943	-0.02829
							-79.558	-0.00893	-79.949	-0.03099	-79.942	-0.03737	-79.352	-0.07069	-79.788	-0.09486	-79.938	-0.03467	-79.942	-0.02829
							-79.557	-0.00888	-79.949	-0.03099	-79.941	-0.03737	-79.351	-0.07063	-79.79	-0.09486	-79.939	-0.03467	-79.943	-0.02829
							-79.555	-0.00885	-79.95	-0.03099	-79.94	-0.03737	-79.349	-0.07059	-79.789	-0.09486	-79.938	-0.03467	-79.943	-0.02829
							-79.552	-0.00881	-79.949	-0.03099	-79.942	-0.03737	-79.348	-0.07054	-79.79	-0.09486	-79.94	-0.03467	-79.944	-0.02829
							-79.551	-0.00878	-79.95	-0.03099	-79.941	-0.03737	-79.348	-0.0705	-79.79	-0.09486	-79.939	-0.03467	-79.943	-0.02829
							-79.549	-0.00875	-79.949	-0.03099	-79.941	-0.03737	-79.344	-0.07045	-79.79	-0.09486	-79.939	-0.03467	-79.944	-0.02829
							-79.548	-0.00871	-79.95	-0.03099	-79.94	-0.03737	-79.343	-0.0704	-79.79	-0.09486	-79.94	-0.03467	-79.944	-0.02829
							-79.546	-0.00868	-79.949	-0.03098	-79.94	-0.03737	-79.341	-0.07034	-79.79	-0.09486	-79.94	-0.03467	-79.944	-0.02829
							-79.544	-0.00863	-79.949	-0.03098	-79.941	-0.03737	-79.338	-0.07029	-79.79	-0.09485	-79.939	-0.03467	-79.943	-0.02829
							-79.543	-0.00859	-79.949	-0.03098	-79.942	-0.03737	-79.337	-0.07024	-79.79	-0.09485	-79.939	-0.03467	-79.943	-0.02829
							-79.541	-0.00856	-79.949	-0.03098	-79.941	-0.03737	-79.336	-0.0702	-79.79	-0.09485	-79.939	-0.03467	-79.943	-0.02829
							-79.539	-0.00852	-79.949	-0.03098	-79.94	-0.03737	-79.335	-0.07016	-79.79	-0.09485	-79.939	-0.03467	-79.944	-0.02829
							-79.539	-0.0085	-79.95	-0.03098	-79.942	-0.03737	-79.333	-0.07013	-79.789	-0.09485	-79.939	-0.03467	-79.943	-0.02829
							-79.535	-0.00847	-79.948	-0.03098	-79.941	-0.03737	-79.331	-0.07009	-79.789	-0.09486	-79.94	-0.03467	-79.944	-0.02829
							-79.534	-0.00843	-79.949	-0.03098	-79.941	-0.03737	-79.329	-0.07005	-79.79	-0.09486	-79.939	-0.03466	-79.944	-0.02829
							-79.534	-0.00841	-79.949	-0.03098	-79.942	-0.03737	-79.328	-0.07001	-79.79	-0.09486	-79.941	-0.03466	-79.944	-0.02829
							-79.531	-0.00838	-79.949	-0.03098	-79.941	-0.03737	-79.327	-0.06998	-79.79	-0.09486	-79.939	-0.03466	-79.942	-0.02829
							-79.529	-0.00836	-79.949	-0.03098	-79.941	-0.03737	-79.324	-0.06994	-79.789	-0.09486	-79.939	-0.03466	-79.944	-0.02829
							-79.527	-0.00833	-79.95	-0.03098	-79.942	-0.03737	-79.323	-0.0699	-79.789	-0.09486	-79.939	-0.03466	-79.943	-0.02829
							-79.527	-0.0083	-79.95	-0.03098	-79.94	-0.03737	-79.322	-0.06985	-79.789	-0.09486	-79.94	-0.03466	-79.943	-0.02829
							-79.524	-0.00827	-79.95	-0.03098	-79.941	-0.03737	-79.32	-0.06981	-79.789	-0.09486	-79.939	-0.03466	-79.943	-0.02829
							-79.524	-0.00825	-79.95	-0.03098	-79.941	-0.03737	-79.318	-0.06977	-79.79	-0.09486	-79.939	-0.03466	-79.943	-0.02829
							-79.522	-0.00823	-79.95	-0.03098	-79.941	-0.03737	-79.317	-0.06973	-79.79	-0.09485	-79.939	-0.03466	-79.943	-0.02829
							-79.519	-0.0082	-79.95	-0.03098	-79.94	-0.03737	-79.316	-0.06969	-79.79	-0.09485	-79.94	-0.03466	-79.943	-0.02829
							-79.518	-0.00818	-79.951	-0.03098	-79.94	-0.03737	-79.315	-0.06965	-79.79	-0.09485	-79.939	-0.03466	-79.944	-0.02829
							-79.517	-0.00815	-79.95	-0.03098	-79.942	-0.03737	-79.312	-0.06961	-79.789	-0.09485	-79.938	-0.03466	-79.943	-0.02829
							-79.514	-0.00813	-79.95	-0.03098	-79.942	-0.03737	-79.311	-0.06958	-79.789	-0.09485	-79.939	-0.03466	-79.943	-0.02829
							-79.514	-0.0081	-79.95	-0.03098	-79.942	-0.03737	-79.309	-0.06953	-79.789	-0.09485	-79.939	-0.03466	-79.944	-0.02829
							-79.512	-0.00808	-79.95	-0.03098	-79.943	-0.03737	-79.308	-0.06948	-79.791	-0.09485	-79.939	-0.03466	-79.944	-0.02829
							-79.511	-0.00805	-79.949	-0.03098	-79.942	-0.03737	-79.305	-0.06944	-79.789	-0.09485	-79.938	-0.03466	-79.943	-0.02829
							-79.508	-0.00803	-79.949	-0.03098	-79.941	-0.03737	-79.304	-0.0694	-79.789	-0.09485	-79.94	-0.03466	-79.944	-0.02829
							-79.507	-0.008	-79.95	-0.03098	-79.942	-0.03737	-79.302	-0.06937	-79.789	-0.09485	-79.939	-0.03466	-79.943	-0.02829
							-79.505	-0.00798	-79.95	-0.03098	-79.941	-0.03737	-79.301	-0.06933	-79.789	-0.09485	-79.938	-0.03466	-79.942	-0.02829
							-79.505	-0.00796	-79.948	-0.03098	-79.941	-0.03737	-79.299	-0.06929	-79.789	-0.09485	-79.939	-0.03466	-79.943	-0.02829
							-79.502	-0.00793	-79.949	-0.03098	-79.941	-0.03737	-79.297	-0.06925	-79.791	-0.09485	-79.939	-0.03466	-79.943	-0.02829
							-79.502	-0.00791	-79.95	-0.03098	-79.941	-0.03737	-79.296	-0.06922	-79.789	-0.09484	-79.938	-0.03466	-79.943	-0.02829
							-79.498	-0.00789	-79.95	-0.03098	-79.942	-0.03737	-79.295	-0.06918	-79.791	-0.09484	-79.939	-0.03466	-79.943	-0.02829
							-79.496	-0.00787	-79.949	-0.03098	-79.941	-0.03737	-79.293	-0.06914	-79.79	-0.09484	-79.939	-0.03466	-79.943	-0.02829
							-79.495	-0.00784	-79.949	-0.03098	-79.941	-0.03737	-79.292	-0.06912	-79.79	-0.09484	-79.939	-0.03465	-79.942	-0.02829
							-79.494	-0.00782	-79.95	-0.03098	-79.942	-0.03737	-79.29	-0.06908	-79.79	-0.09484	-79.938	-0.03465	-79.942	-0.02829
							-79.491	-0.00779	-79.95	-0.03098	-79.941	-0.03737	-79.288	-0.06905	-79.789	-0.09484	-79.939	-0.03465	-79.944	-0.02829
							-79.492	-0.00776	-79.95	-0.03098	-79.941	-0.03737	-79.288	-0.06901	-79.789	-0.09484	-79.939	-0.03465	-79.943	-0.02829
							-79.489	-0.00774	-79.95	-0.03098	-79.941	-0.03737	-79.285	-0.06898	-79.789	-0.09484	-79.939	-0.03465	-79.943	-0.02829
							-79.488	-0.00772	-79.949	-0.03098	-79.941	-0.03737	-79.285	-0.06896	-79.79	-0.09484	-79.94	-0.03465	-79.943	-0.02829
							-79.486	-0.0077	-79.95	-0.03098	-79.94	-0.03737	-79.282	-0.06893	-79.789	-0.09484	-79.938	-0.03465	-79.944	-0.02829
							-79.484	-0.00768	-79.95	-0.03098	-79.941	-0.03737	-79.28	-0.06888	-79.789	-0.09484	-79.938	-0.03465	-79.943	-0.02829
							-79.483	-0.00765	-79.95	-0.03098	-79.94	-0.03737	-79.28	-0.06885	-79.789	-0.09483	-79.939	-0.03465	-79.943	-0.02828
							-79.481	-0.00763	-79.949	-0.03098	-79.94	-0.03737	-79.277	-0.06881	-79.789	-0.09483	-79.939	-0.03465	-79.943	-0.02828
							-79.48	-0.0076	-79.95	-0.03098	-79.94	-0.03737	-79.275	-0.06878	-79.79	-0.09483	-79.94	-0.03465	-79.942	-0.02828
							-79.477	-0.00758	-79.949	-0.03098	-79.941	-0.03737	-79.273	-0.06875	-79.79	-0.09483	-79.94	-0.03465	-79.942	-0.02828
							-79.476	-0.00756	-79.949	-0.03098	-79.941	-0.03737	-79.273	-0.06872	-79.79	-0.09483	-79.94	-0.03465	-79.943	-0.02828
							-79.474	-0.00754	-79.949	-0.03098	-79.941	-0.03737	-79.27	-0.06868	-79.79	-0.09483	-79.94	-0.03465	-79.942	-0.02828
							-79.473	-0.00751	-79.949	-0.03098	-79.941	-0.03737	-79.27	-0.06865	-79.789	-0.09483	-79.941	-0.03465	-79.944	-0.02828
							-79.472	-0.00749	-79.95	-0.03098	-79.942	-0.03737	-79.267	-0.06861	-79.79	-0.09483	-79.94	-0.03465	-79.943	-0.02828
							-79.47	-0.00747	-79.95	-0.03098	-79.941	-0.03737	-79.267	-0.06858	-79.79	-0.09483	-79.939	-0.03465	-79.943	-0.02828
							-79.469	-0.00745	-79.95	-0.03098	-79.941	-0.03737	-79.264	-0.06855	-79.79	-0.09483	-79.94	-0.03464	-79.943	-0.02828
							-79.467	-0.00742	-79.95	-0.03098	-79.941	-0.03737	-79.262	-0.06852	-79.789	-0.09482	-79.94	-0.03464	-79.943	-0.02828
							-79.465	-0.0074	-79.949	-0.03098	-79.941	-0.03737	-79.26	-0.06849	-79.79	-0.09482	-79.939	-0.03464	-79.943	-0.02828
							-79.463	-0.00738	-79.95	-0.03098	-79.941	-0.03737	-79.259	-0.06847	-79.791	-0.09482	-79.939	-0.03464	-79.944	-0.02828
							-79.462	-0.00736	-79.949	-0.03098	-79.942	-0.03737	-79.259	-0.06844	-79.79	-0.09482	-79.94	-0.03464	-79.944	-0.02828
							-79.46	-0.00733	-79.949	-0.03098	-79.941	-0.03737	-79.256	-0.0684	-79.791	-0.09482	-79.94	-0.03464	-79.942	-0.02828
							-79.46	-0.00731	-79.95	-0.03098	-79.943	-0.03737	-79.255	-0.06838	-79.789	-0.09482	-79.939	-0.03464	-79.944	-0.02828
							-79.458	-0.00729	-79.95	-0.03098	-79.942	-0.03737	-79.253	-0.06835	-79.789	-0.09482	-79.94	-0.03464	-79.943	-0.02828
							-79.456	-0.00727	-79.95	-0.03098	-79.94	-0.03737	-79.251	-0.06833	-79.789	-0.09482	-79.941	-0.03464	-79.943	-0.02828
							-79.453	-0.00724	-79.949	-0.03098	-79.942	-0.03737	-79.249	-0.06829	-79.79	-0.09482	-79.94	-0.03464	-79.943	-0.02828
							-79.453	-0.00722	-79.95	-0.03098	-79.941	-0.03737	-79.249	-0.06826	-79.79	-0.09482	-79.94	-0.03464	-79.942	-0.02828
							-79.45	-0.00719	-79.95	-0.03098	-79.942	-0.03737	-79.247	-0.06824	-79.789	-0.09482	-79.939	-0.03464	-79.943	-0.02828
							-79.449	-0.00716	-79.948	-0.03098	-79.94	-0.03737	-79.245	-0.06822	-79.789	-0.09482	-79.939	-0.03464	-79.943	-0.02828
							-79.447	-0.00713	-79.95	-0.03098	-79.941	-0.03737	-79.243	-0.06819	-79.79	-0.09482	-79.939	-0.03464	-79.944	-0.02828
							-79.446	-0.00711	-79.95	-0.03098	-79.941	-0.03737	-79.242	-0.06817	-79.79	-0.09482	-79.939	-0.03464	-79.943	-0.02828
							-79.443	-0.00709	-79.95	-0.03097	-79.942	-0.03737	-79.242	-0.06815	-79.789	-0.09482	-79.939	-0.03464	-79.942	-0.02827
							-79.441	-0.00706	-79.949	-0.03097	-79.942	-0.03737	-79.238	-0.06813	-79.79	-0.09482	-79.938	-0.03464	-79.944	-0.02827
							-79.439	-0.00704	-79.949	-0.03097	-79.942	-0.03738	-79.236	-0.06811	-79.79	-0.09482	-79.94	-0.03464	-79.942	-0.02827
							-79.438	-0.00702	-79.95	-0.03097	-79.941	-0.03738	-79.235	-0.06809	-79.79	-0.09482	-79.94	-0.03464	-79.942	-0.02827
							-79.437	-0.007	-79.949	-0.03097	-79.941	-0.03738	-79.233	-0.06806	-79.79	-0.09482	-79.938	-0.03464	-79.942	-0.02827
							-79.436	-0.00697	-79.95	-0.03098	-79.941	-0.03738	-79.232	-0.06804	-79.79	-0.09482	-79.94	-0.03464	-79.944	-0.02827
							-79.434	-0.00695	-79.95	-0.03098	-79.941	-0.03738	-79.231	-0.06802	-79.789	-0.09482	-79.939	-0.03465	-79.942	-0.02827
							-79.432	-0.00693	-79.95	-0.03098	-79.941	-0.03738	-79.229	-0.068	-79.79	-0.09482	-79.939	-0.03465	-79.944	-0.02827
							-79.43	-0.0069	-79.95	-0.03098	-79.941	-0.03738	-79.228	-0.06798	-79.789	-0.09482	-79.938	-0.03465	-79.943	-0.02827
							-79.429	-0.00688	-79.95	-0.03098	-79.941	-0.03738	-79.226	-0.06795	-79.79	-0.09482	-79.939	-0.03465	-79.943	-0.02827
							-79.427	-0.00686	-79.95	-0.03098	-79.941	-0.03738	-79.224	-0.06793	-79.788	-0.09482	-79.939	-0.03465	-79.942	-0.02827
							-79.425	-0.00683	-79.949	-0.03098	-79.942	-0.03738	-79.223	-0.06791	-79.79	-0.09481	-79.938	-0.03465	-79.943	-0.02827
							-79.424	-0.00681	-79.95	-0.03098	-79.941	-0.03738	-79.221	-0.06789	-79.791	-0.09481	-79.938	-0.03465	-79.943	-0.02827
							-79.422	-0.00679	-79.95	-0.03098	-79.941	-0.03738	-79.22	-0.06787	-79.79	-0.09481	-79.939	-0.03464	-79.943	-0.02827
							-79.421	-0.00676	-79.95	-0.03098	-79.941	-0.03738	-79.218	-0.06785	-79.79	-0.09481	-79.939	-0.03464	-79.942	-0.02827
							-79.417	-0.00674	-79.949	-0.03098	-79.941	-0.03738	-79.215	-0.06783	-79.789	-0.09481	-79.937	-0.03464	-79.943	-0.02827
							-79.418	-0.00672	-79.95	-0.03098	-79.942	-0.03738	-79.214	-0.06781	-79.79	-0.09481	-79.939	-0.03464	-79.942	-0.02827
							-79.415	-0.0067	-79.95	-0.03098	-79.941	-0.03738	-79.212	-0.06779	-79.791	-0.09481	-79.939	-0.03464	-79.942	-0.02827
							-79.414	-0.00668	-79.948	-0.03098	-79.941	-0.03738	-79.211	-0.06777	-79.79	-0.09481	-79.939	-0.03464	-79.943	-0.02827
							-79.412	-0.00665	-79.948	-0.03098	-79.94	-0.03738	-79.21	-0.06775	-79.79	-0.09481	-79.939	-0.03464	-79.942	-0.02827
							-79.41	-0.00663	-79.95	-0.03098	-79.94	-0.03738	-79.208	-0.06772	-79.791	-0.09481	-79.939	-0.03464	-79.942	-0.02827
							-79.409	-0.00661	-79.95	-0.03098	-79.942	-0.03738	-79.207	-0.0677	-79.79	-0.09481	-79.94	-0.03464	-79.942	-0.02827
							-79.406	-0.00658	-79.95	-0.03098	-79.941	-0.03738	-79.204	-0.06767	-79.789	-0.0948	-79.939	-0.03464	-79.943	-0.02827
							-79.405	-0.00656	-79.949	-0.03098	-79.941	-0.03738	-79.203	-0.06765	-79.79	-0.0948	-79.939	-0.03464	-79.941	-0.02827
							-79.405	-0.00654	-79.949	-0.03098	-79.94	-0.03738	-79.203	-0.06763	-79.789	-0.0948	-79.938	-0.03464	-79.943	-0.02827
							-79.403	-0.00652	-79.949	-0.03098	-79.941	-0.03738	-79.201	-0.06761	-79.792	-0.0948	-79.94	-0.03464	-79.943	-0.02827
							-79.4	-0.00649	-79.948	-0.03098	-79.941	-0.03738	-79.198	-0.06758	-79.791	-0.0948	-79.939	-0.03464	-79.943	-0.02827
							-79.4	-0.00647	-79.949	-0.03098	-79.94	-0.03738	-79.197	-0.06756	-79.79	-0.0948	-79.939	-0.03464	-79.943	-0.02827
							-79.397	-0.00645	-79.95	-0.03098	-79.941	-0.03738	-79.196	-0.06754	-79.792	-0.0948	-79.939	-0.03464	-79.944	-0.02827
							-79.397	-0.00643	-79.949	-0.03098	-79.941	-0.03738	-79.194	-0.06752	-79.791	-0.0948	-79.94	-0.03464	-79.943	-0.02826
							-79.394	-0.0064	-79.949	-0.03098	-79.941	-0.03738	-79.191	-0.0675	-79.79	-0.0948	-79.94	-0.03463	-79.944	-0.02826
							-79.392	-0.00638	-79.949	-0.03098	-79.94	-0.03738	-79.19	-0.06748	-79.79	-0.0948	-79.939	-0.03463	-79.944	-0.02826
							-79.391	-0.00636	-79.95	-0.03098	-79.939	-0.03738	-79.189	-0.06745	-79.79	-0.0948	-79.939	-0.03463	-79.944	-0.02826
							-79.39	-0.00634	-79.95	-0.03098	-79.94	-0.03738	-79.186	-0.06743	-79.789	-0.0948	-79.939	-0.03463	-79.943	-0.02826
							-79.388	-0.00632	-79.949	-0.03098	-79.94	-0.03738	-79.185	-0.06741	-79.789	-0.09479	-79.939	-0.03463	-79.944	-0.02826
							-79.388	-0.00629	-79.949	-0.03098	-79.941	-0.03738	-79.183	-0.06738	-79.791	-0.09479	-79.939	-0.03463	-79.944	-0.02826
							-79.384	-0.00627	-79.949	-0.03098	-79.941	-0.03738	-79.182	-0.06736	-79.791	-0.09479	-79.94	-0.03463	-79.943	-0.02826
							-79.382	-0.00625	-79.949	-0.03098	-79.941	-0.03738	-79.179	-0.06734	-79.788	-0.09479	-79.938	-0.03463	-79.943	-0.02826
							-79.381	-0.00623	-79.948	-0.03098	-79.942	-0.03738	-79.179	-0.06732	-79.789	-0.09479	-79.939	-0.03463	-79.943	-0.02826
							-79.381	-0.0062	-79.949	-0.03098	-79.94	-0.03738	-79.176	-0.0673	-79.79	-0.09479	-79.939	-0.03463	-79.943	-0.02826
							-79.379	-0.00618	-79.949	-0.03098	-79.941	-0.03738	-79.174	-0.06728	-79.789	-0.09479	-79.94	-0.03463	-79.944	-0.02826
							-79.377	-0.00616	-79.949	-0.03098	-79.941	-0.03738	-79.174	-0.06725	-79.789	-0.09479	-79.94	-0.03463	-79.943	-0.02826
							-79.375	-0.00614	-79.947	-0.03098	-79.94	-0.03738	-79.172	-0.06723	-79.792	-0.09479	-79.939	-0.03463	-79.943	-0.02826
							-79.373	-0.00612	-79.949	-0.03098	-79.942	-0.03738	-79.17	-0.06721	-79.789	-0.09479	-79.939	-0.03463	-79.942	-0.02826
							-79.373	-0.00609	-79.949	-0.03098	-79.941	-0.03738	-79.169	-0.06719	-79.79	-0.09478	-79.94	-0.03463	-79.942	-0.02826
							-79.37	-0.00607	-79.948	-0.03098	-79.94	-0.03738	-79.167	-0.06717	-79.79	-0.09478	-79.94	-0.03464	-79.943	-0.02826
							-79.37	-0.00605	-79.95	-0.03098	-79.94	-0.03738	-79.166	-0.06714	-79.79	-0.09478	-79.94	-0.03464	-79.944	-0.02826
							-79.366	-0.00603	-79.948	-0.03098	-79.94	-0.03738	-79.165	-0.06712	-79.79	-0.09478	-79.939	-0.03464	-79.943	-0.02826
							-79.365	-0.00601	-79.949	-0.03098	-79.941	-0.03738	-79.163	-0.0671	-79.79	-0.09478	-79.94	-0.03464	-79.942	-0.02827
							-79.364	-0.00598	-79.949	-0.03098	-79.94	-0.03738	-79.162	-0.06708	-79.79	-0.09478	-79.939	-0.03464	-79.943	-0.02827
							-79.36	-0.00596	-79.949	-0.03098	-79.941	-0.03738	-79.159	-0.06706	-79.789	-0.09478	-79.94	-0.03464	-79.943	-0.02827
							-79.36	-0.00594	-79.949	-0.03098	-79.942	-0.03738	-79.157	-0.06703	-79.789	-0.09478	-79.94	-0.03464	-79.942	-0.02827
							-79.358	-0.00592	-79.949	-0.03098	-79.941	-0.03738	-79.156	-0.06701	-79.79	-0.09478	-79.939	-0.03464	-79.943	-0.02827
							-79.356	-0.0059	-79.95	-0.03098	-79.942	-0.03738	-79.154	-0.06699	-79.79	-0.09478	-79.939	-0.03464	-79.942	-0.02827
							-79.355	-0.00588	-79.95	-0.03098	-79.94	-0.03738	-79.153	-0.06697	-79.789	-0.09478	-79.94	-0.03464	-79.944	-0.02827
							-79.354	-0.00585	-79.95	-0.03098	-79.94	-0.03738	-79.15	-0.06695	-79.79	-0.09478	-79.938	-0.03464	-79.942	-0.02827
							-79.352	-0.00583	-79.949	-0.03098	-79.941	-0.03738	-79.15	-0.06693	-79.791	-0.09478	-79.939	-0.03464	-79.943	-0.02827
							-79.351	-0.00581	-79.949	-0.03098	-79.941	-0.03738	-79.149	-0.06691	-79.789	-0.09478	-79.94	-0.03464	-79.944	-0.02827
							-79.348	-0.00579	-79.949	-0.03097	-79.94	-0.03738	-79.146	-0.06688	-79.79	-0.09477	-79.94	-0.03464	-79.943	-0.02827
							-79.348	-0.00577	-79.95	-0.03097	-79.941	-0.03739	-79.145	-0.06686	-79.79	-0.09477	-79.939	-0.03464	-79.942	-0.02827
							-79.347	-0.00575	-79.949	-0.03097	-79.941	-0.03739	-79.144	-0.06684	-79.79	-0.09477	-79.939	-0.03464	-79.942	-0.02827
							-79.344	-0.00573	-79.95	-0.03097	-79.94	-0.03739	-79.141	-0.06682	-79.79	-0.09477	-79.939	-0.03464	-79.942	-0.02827
							-79.343	-0.00571	-79.948	-0.03097	-79.94	-0.03739	-79.141	-0.0668	-79.79	-0.09477	-79.939	-0.03464	-79.941	-0.02827
							-79.341	-0.00568	-79.949	-0.03097	-79.941	-0.03739	-79.139	-0.06678	-79.79	-0.09477	-79.938	-0.03464	-79.942	-0.02827
							-79.339	-0.00566	-79.95	-0.03097	-79.941	-0.03739	-79.138	-0.06675	-79.791	-0.09477	-79.939	-0.03464	-79.942	-0.02827
							-79.337	-0.00564	-79.95	-0.03097	-79.941	-0.03739	-79.135	-0.06673	-79.79	-0.09476	-79.939	-0.03464	-79.943	-0.02827
							-79.335	-0.00562	-79.951	-0.03097	-79.94	-0.03739	-79.134	-0.06671	-79.79	-0.09476	-79.939	-0.03464	-79.942	-0.02827
							-79.333	-0.0056	-79.95	-0.03097	-79.942	-0.03739	-79.131	-0.06669	-79.79	-0.09476	-79.939	-0.03464	-79.942	-0.02827
							-79.332	-0.00558	-79.95	-0.03097	-79.941	-0.03739	-79.13	-0.06667	-79.79	-0.09476	-79.939	-0.03464	-79.942	-0.02827
							-79.33	-0.00556	-79.95	-0.03097	-79.941	-0.03739	-79.129	-0.06664	-79.79	-0.09476	-79.938	-0.03464	-79.944	-0.02827
							-79.328	-0.00554	-79.95	-0.03097	-79.942	-0.03739	-79.127	-0.06662	-79.79	-0.09476	-79.938	-0.03464	-79.943	-0.02827
							-79.326	-0.00552	-79.949	-0.03097	-79.941	-0.03739	-79.126	-0.0666	-79.791	-0.09476	-79.939	-0.03464	-79.942	-0.02827
							-79.326	-0.0055	-79.949	-0.03097	-79.942	-0.03739	-79.123	-0.06658	-79.791	-0.09476	-79.939	-0.03464	-79.942	-0.02827
							-79.324	-0.00547	-79.949	-0.03097	-79.942	-0.03739	-79.122	-0.06656	-79.79	-0.09476	-79.94	-0.03464	-79.943	-0.02827
							-79.321	-0.00545	-79.95	-0.03098	-79.942	-0.0374	-79.12	-0.06654	-79.789	-0.09476	-79.939	-0.03464	-79.943	-0.02827
							-79.321	-0.00543	-79.95	-0.03098	-79.942	-0.0374	-79.119	-0.06651	-79.789	-0.09476	-79.939	-0.03464	-79.943	-0.02827
							-79.319	-0.00541	-79.949	-0.03098	-79.94	-0.0374	-79.118	-0.06649	-79.79	-0.09476	-79.938	-0.03464	-79.943	-0.02827
							-79.317	-0.00539	-79.949	-0.03098	-79.941	-0.0374	-79.117	-0.06647	-79.788	-0.09476	-79.939	-0.03464	-79.943	-0.02827
							-79.315	-0.00537	-79.95	-0.03098	-79.941	-0.0374	-79.115	-0.06645	-79.79	-0.09476	-79.938	-0.03464	-79.942	-0.02827
							-79.313	-0.00535	-79.949	-0.03098	-79.941	-0.0374	-79.112	-0.06643	-79.79	-0.09476	-79.938	-0.03464	-79.943	-0.02827
							-79.312	-0.00533	-79.949	-0.03098	-79.94	-0.0374	-79.111	-0.06641	-79.79	-0.09476	-79.939	-0.03464	-79.944	-0.02827
							-79.311	-0.00531	-79.949	-0.03098	-79.941	-0.0374	-79.109	-0.06639	-79.79	-0.09476	-79.938	-0.03464	-79.943	-0.02827
							-79.309	-0.00529	-79.95	-0.03098	-79.941	-0.0374	-79.106	-0.06636	-79.79	-0.09476	-79.938	-0.03464	-79.944	-0.02827
							-79.307	-0.00527	-79.95	-0.03098	-79.942	-0.0374	-79.106	-0.06634	-79.791	-0.09476	-79.939	-0.03464	-79.943	-0.02827
							-79.306	-0.00525	-79.951	-0.03098	-79.942	-0.0374	-79.105	-0.06632	-79.791	-0.09476	-79.939	-0.03464	-79.943	-0.02827
							-79.304	-0.00523	-79.95	-0.03098	-79.941	-0.03741	-79.101	-0.06629	-79.79	-0.09476	-79.938	-0.03464	-79.943	-0.02827
							-79.303	-0.00521	-79.95	-0.03098	-79.941	-0.03741	-79.101	-0.06627	-79.79	-0.09476	-79.939	-0.03464	-79.943	-0.02827
							-79.302	-0.00519	-79.949	-0.03098	-79.941	-0.03741	-79.1	-0.06625	-79.79	-0.09476	-79.938	-0.03464	-79.943	-0.02827
							-79.299	-0.00517	-79.95	-0.03098	-79.941	-0.03741	-79.099	-0.06623	-79.791	-0.09476	-79.939	-0.03464	-79.944	-0.02827
							-79.297	-0.00515	-79.949	-0.03098	-79.941	-0.03741	-79.097	-0.0662	-79.791	-0.09476	-79.938	-0.03464	-79.943	-0.02827
							-79.296	-0.00513	-79.95	-0.03098	-79.942	-0.03741	-79.095	-0.06618	-79.79	-0.09476	-79.938	-0.03464	-79.942	-0.02827
							-79.294	-0.00511	-79.95	-0.03098	-79.942	-0.03741	-79.094	-0.06616	-79.792	-0.09476	-79.938	-0.03464	-79.943	-0.02827
							-79.293	-0.00509	-79.949	-0.03098	-79.942	-0.03741	-79.092	-0.06613	-79.791	-0.09476	-79.938	-0.03464	-79.943	-0.02827
							-79.291	-0.00507	-79.95	-0.03098	-79.941	-0.03741	-79.09	-0.06611	-79.79	-0.09476	-79.94	-0.03464	-79.943	-0.02827
							-79.289	-0.00505	-79.951	-0.03098	-79.942	-0.03741	-79.088	-0.06609	-79.79	-0.09476	-79.939	-0.03464	-79.942	-0.02827
							-79.286	-0.00504	-79.95	-0.03098	-79.942	-0.03741	-79.087	-0.06607	-79.791	-0.09476	-79.939	-0.03464	-79.943	-0.02827
							-79.286	-0.00502	-79.951	-0.03098	-79.942	-0.03741	-79.086	-0.06605	-79.79	-0.09476	-79.939	-0.03464	-79.943	-0.02826
							-79.284	-0.005	-79.951	-0.03098	-79.941	-0.03741	-79.082	-0.06602	-79.79	-0.09476	-79.938	-0.03464	-79.944	-0.02826
							-79.283	-0.00498	-79.949	-0.03098	-79.941	-0.03741	-79.081	-0.066	-79.79	-0.09476	-79.939	-0.03464	-79.943	-0.02826
							-79.281	-0.00496	-79.949	-0.03098	-79.942	-0.03741	-79.08	-0.06598	-79.79	-0.09476	-79.939	-0.03464	-79.944	-0.02826
							-79.279	-0.00494	-79.951	-0.03098	-79.942	-0.03741	-79.08	-0.06596	-79.79	-0.09475	-79.939	-0.03464	-79.942	-0.02826
							-79.278	-0.00492	-79.95	-0.03098	-79.942	-0.03741	-79.078	-0.06593	-79.79	-0.09475	-79.94	-0.03464	-79.943	-0.02826
							-79.276	-0.00491	-79.95	-0.03098	-79.941	-0.03741	-79.077	-0.06591	-79.791	-0.09475	-79.939	-0.03464	-79.942	-0.02826
							-79.274	-0.00489	-79.949	-0.03098	-79.942	-0.03741	-79.074	-0.06589	-79.79	-0.09475	-79.94	-0.03464	-79.943	-0.02826
							-79.273	-0.00487	-79.949	-0.03098	-79.942	-0.03741	-79.072	-0.06587	-79.79	-0.09475	-79.939	-0.03464	-79.943	-0.02826
							-79.271	-0.00485	-79.949	-0.03098	-79.942	-0.03741	-79.07	-0.06584	-79.79	-0.09475	-79.939	-0.03464	-79.944	-0.02826
							-79.269	-0.00484	-79.95	-0.03098	-79.942	-0.03741	-79.069	-0.06582	-79.79	-0.09475	-79.939	-0.03464	-79.943	-0.02826
							-79.267	-0.00482	-79.95	-0.03098	-79.942	-0.03742	-79.067	-0.0658	-79.791	-0.09475	-79.939	-0.03464	-79.941	-0.02826
							-79.266	-0.0048	-79.95	-0.03098	-79.942	-0.03742	-79.066	-0.06578	-79.79	-0.09475	-79.939	-0.03464	-79.943	-0.02826
							-79.264	-0.00479	-79.95	-0.03098	-79.943	-0.03742	-79.064	-0.06576	-79.79	-0.09475	-79.939	-0.03464	-79.943	-0.02826
							-79.262	-0.00477	-79.95	-0.03098	-79.941	-0.03742	-79.063	-0.06573	-79.79	-0.09475	-79.939	-0.03464	-79.942	-0.02826
							-79.263	-0.00475	-79.95	-0.03098	-79.942	-0.03742	-79.06	-0.06571	-79.79	-0.09475	-79.938	-0.03464	-79.943	-0.02826
							-79.259	-0.00473	-79.951	-0.03098	-79.941	-0.03742	-79.058	-0.06569	-79.79	-0.09475	-79.937	-0.03464	-79.943	-0.02826
							-79.258	-0.00472	-79.949	-0.03098	-79.941	-0.03742	-79.057	-0.06567	-79.789	-0.09475	-79.939	-0.03464	-79.943	-0.02826
							-79.257	-0.0047	-79.95	-0.03098	-79.941	-0.03742	-79.056	-0.06564	-79.789	-0.09475	-79.938	-0.03464	-79.942	-0.02825
							-79.254	-0.00468	-79.95	-0.03098	-79.941	-0.03742	-79.053	-0.06562	-79.79	-0.09475	-79.941	-0.03464	-79.942	-0.02825
							-79.253	-0.00466	-79.951	-0.03098	-79.941	-0.03742	-79.053	-0.0656	-79.789	-0.09474	-79.938	-0.03464	-79.943	-0.02825
							-79.251	-0.00465	-79.95	-0.03098	-79.942	-0.03742	-79.051	-0.06558	-79.79	-0.09474	-79.939	-0.03464	-79.943	-0.02825
							-79.25	-0.00463	-79.949	-0.03098	-79.941	-0.03742	-79.05	-0.06556	-79.789	-0.09474	-79.938	-0.03464	-79.943	-0.02825
							-79.248	-0.00461	-79.95	-0.03098	-79.942	-0.03742	-79.048	-0.06553	-79.789	-0.09474	-79.939	-0.03464	-79.942	-0.02825
							-79.247	-0.00459	-79.95	-0.03098	-79.941	-0.03742	-79.046	-0.06551	-79.79	-0.09474	-79.939	-0.03464	-79.943	-0.02825
							-79.244	-0.00458	-79.949	-0.03097	-79.942	-0.03742	-79.044	-0.06549	-79.788	-0.09474	-79.94	-0.03464	-79.942	-0.02825
							-79.243	-0.00456	-79.95	-0.03097	-79.942	-0.03742	-79.042	-0.06547	-79.791	-0.09474	-79.939	-0.03464	-79.942	-0.02825
							-79.241	-0.00454	-79.949	-0.03097	-79.942	-0.03742	-79.04	-0.06545	-79.79	-0.09474	-79.939	-0.03464	-79.942	-0.02825
							-79.239	-0.00453	-79.95	-0.03097	-79.941	-0.03742	-79.039	-0.06542	-79.79	-0.09474	-79.94	-0.03464	-79.942	-0.02825
							-79.237	-0.00451	-79.948	-0.03097	-79.942	-0.03742	-79.037	-0.0654	-79.79	-0.09474	-79.939	-0.03464	-79.942	-0.02825
							-79.237	-0.00449	-79.95	-0.03097	-79.942	-0.03742	-79.037	-0.06538	-79.789	-0.09474	-79.94	-0.03464	-79.943	-0.02825
							-79.234	-0.00448	-79.949	-0.03097	-79.941	-0.03742	-79.034	-0.06536	-79.789	-0.09474	-79.939	-0.03464	-79.944	-0.02825
							-79.233	-0.00446	-79.949	-0.03097	-79.941	-0.03742	-79.033	-0.06534	-79.789	-0.09474	-79.938	-0.03464	-79.944	-0.02825
							-79.231	-0.00444	-79.948	-0.03097	-79.942	-0.03742	-79.032	-0.06532	-79.789	-0.09474	-79.939	-0.03464	-79.944	-0.02825
							-79.23	-0.00443	-79.949	-0.03097	-79.941	-0.03742	-79.03	-0.0653	-79.79	-0.09474	-79.939	-0.03464	-79.944	-0.02825
							-79.228	-0.00441	-79.947	-0.03097	-79.943	-0.03742	-79.027	-0.06527	-79.789	-0.09474	-79.94	-0.03463	-79.943	-0.02825
							-79.226	-0.0044	-79.948	-0.03097	-79.942	-0.03742	-79.026	-0.06525	-79.79	-0.09474	-79.939	-0.03463	-79.942	-0.02825
							-79.225	-0.00438	-79.947	-0.03097	-79.941	-0.03741	-79.024	-0.06523	-79.791	-0.09474	-79.939	-0.03463	-79.943	-0.02825
							-79.224	-0.00437	-79.949	-0.03097	-79.942	-0.03741	-79.022	-0.06521	-79.79	-0.09474	-79.939	-0.03463	-79.943	-0.02825
							-79.221	-0.00435	-79.947	-0.03097	-79.942	-0.03741	-79.02	-0.06519	-79.789	-0.09474	-79.939	-0.03463	-79.943	-0.02825
							-79.221	-0.00434	-79.947	-0.03097	-79.942	-0.03741	-79.019	-0.06517	-79.789	-0.09474	-79.939	-0.03463	-79.942	-0.02825
							-79.218	-0.00432	-79.949	-0.03097	-79.94	-0.03741	-79.018	-0.06515	-79.789	-0.09474	-79.939	-0.03463	-79.943	-0.02825
							-79.217	-0.00431	-79.948	-0.03097	-79.941	-0.03741	-79.018	-0.06512	-79.79	-0.09474	-79.938	-0.03463	-79.943	-0.02825
							-79.215	-0.00429	-79.949	-0.03097	-79.942	-0.03741	-79.016	-0.0651	-79.791	-0.09474	-79.939	-0.03463	-79.944	-0.02825
							-79.213	-0.00427	-79.949	-0.03097	-79.943	-0.03741	-79.014	-0.06508	-79.79	-0.09474	-79.939	-0.03463	-79.943	-0.02825
							-79.211	-0.00426	-79.95	-0.03097	-79.942	-0.03741	-79.012	-0.06506	-79.791	-0.09474	-79.939	-0.03463	-79.942	-0.02825
							-79.209	-0.00424	-79.949	-0.03097	-79.942	-0.03741	-79.01	-0.06504	-79.79	-0.09474	-79.939	-0.03463	-79.943	-0.02825
							-79.208	-0.00423	-79.949	-0.03097	-79.942	-0.03741	-79.008	-0.06502	-79.79	-0.09474	-79.939	-0.03463	-79.943	-0.02825
							-79.206	-0.00421	-79.948	-0.03097	-79.942	-0.03741	-79.008	-0.065	-79.79	-0.09474	-79.939	-0.03463	-79.943	-0.02825
							-79.205	-0.0042	-79.949	-0.03097	-79.942	-0.03741	-79.005	-0.06498	-79.791	-0.09474	-79.94	-0.03463	-79.943	-0.02825
							-79.203	-0.00418	-79.948	-0.03097	-79.942	-0.03741	-79.003	-0.06496	-79.791	-0.09474	-79.938	-0.03463	-79.943	-0.02825
							-79.201	-0.00417	-79.949	-0.03097	-79.941	-0.03741	-79.003	-0.06494	-79.791	-0.09474	-79.939	-0.03462	-79.944	-0.02825
							-79.2	-0.00415	-79.949	-0.03097	-79.942	-0.03741	-79	-0.06492	-79.791	-0.09474	-79.939	-0.03462	-79.944	-0.02825
							-79.198	-0.00414	-79.949	-0.03097	-79.941	-0.03741	-78.998	-0.0649	-79.79	-0.09474	-79.939	-0.03462	-79.943	-0.02825
							-79.196	-0.00413	-79.95	-0.03097	-79.941	-0.03741	-78.997	-0.06488	-79.791	-0.09474	-79.939	-0.03462	-79.944	-0.02825
							-79.195	-0.00411	-79.949	-0.03097	-79.941	-0.03741	-78.996	-0.06486	-79.79	-0.09474	-79.938	-0.03462	-79.942	-0.02825
							-79.193	-0.0041	-79.949	-0.03097	-79.942	-0.03741	-78.995	-0.06484	-79.791	-0.09474	-79.939	-0.03462	-79.943	-0.02825
							-79.191	-0.00408	-79.948	-0.03097	-79.942	-0.03741	-78.992	-0.06482	-79.789	-0.09474	-79.939	-0.03462	-79.944	-0.02825
							-79.19	-0.00407	-79.949	-0.03097	-79.942	-0.03741	-78.99	-0.06479	-79.791	-0.09474	-79.939	-0.03462	-79.942	-0.02825
							-79.188	-0.00405	-79.95	-0.03097	-79.942	-0.03741	-78.989	-0.06477	-79.79	-0.09474	-79.939	-0.03462	-79.942	-0.02825
							-79.186	-0.00404	-79.949	-0.03097	-79.942	-0.03741	-78.987	-0.06475	-79.79	-0.09473	-79.938	-0.03462	-79.944	-0.02825
							-79.184	-0.00402	-79.949	-0.03097	-79.94	-0.03741	-78.987	-0.06473	-79.791	-0.09473	-79.94	-0.03462	-79.942	-0.02825
							-79.182	-0.00401	-79.949	-0.03097	-79.942	-0.03741	-78.984	-0.06471	-79.79	-0.09473	-79.938	-0.03462	-79.943	-0.02825
							-79.182	-0.004	-79.951	-0.03097	-79.942	-0.03741	-78.982	-0.06469	-79.791	-0.09473	-79.939	-0.03462	-79.942	-0.02825
							-79.18	-0.00398	-79.95	-0.03097	-79.941	-0.03741	-78.981	-0.06467	-79.789	-0.09473	-79.938	-0.03462	-79.944	-0.02825
							-79.178	-0.00397	-79.948	-0.03097	-79.942	-0.0374	-78.978	-0.06465	-79.79	-0.09473	-79.939	-0.03462	-79.943	-0.02825
							-79.178	-0.00395	-79.95	-0.03097	-79.942	-0.0374	-78.978	-0.06463	-79.79	-0.09473	-79.939	-0.03462	-79.943	-0.02825
							-79.175	-0.00394	-79.95	-0.03097	-79.941	-0.0374	-78.975	-0.06461	-79.789	-0.09473	-79.94	-0.03462	-79.944	-0.02825
							-79.174	-0.00393	-79.95	-0.03098	-79.942	-0.0374	-78.975	-0.06459	-79.789	-0.09473	-79.939	-0.03462	-79.944	-0.02825
							-79.171	-0.00391	-79.948	-0.03098	-79.942	-0.0374	-78.972	-0.06457	-79.789	-0.09473	-79.94	-0.03462	-79.944	-0.02825
							-79.17	-0.0039	-79.949	-0.03098	-79.942	-0.0374	-78.97	-0.06455	-79.79	-0.09473	-79.939	-0.03462	-79.944	-0.02825
							-79.169	-0.00388	-79.948	-0.03098	-79.942	-0.03741	-78.968	-0.06453	-79.79	-0.09473	-79.94	-0.03462	-79.944	-0.02825
							-79.167	-0.00387	-79.949	-0.03098	-79.943	-0.03741	-78.966	-0.06451	-79.789	-0.09473	-79.94	-0.03461	-79.943	-0.02825
							-79.164	-0.00386	-79.95	-0.03098	-79.941	-0.0374	-78.966	-0.06449	-79.79	-0.09473	-79.939	-0.03461	-79.943	-0.02825
							-79.163	-0.00384	-79.949	-0.03098	-79.942	-0.03741	-78.964	-0.06447	-79.79	-0.09473	-79.94	-0.03461	-79.942	-0.02825
							-79.162	-0.00383	-79.95	-0.03098	-79.942	-0.0374	-78.962	-0.06445	-79.789	-0.09473	-79.939	-0.03461	-79.943	-0.02825
							-79.161	-0.00382	-79.949	-0.03098	-79.942	-0.0374	-78.96	-0.06443	-79.79	-0.09473	-79.939	-0.03461	-79.942	-0.02825
							-79.16	-0.0038	-79.95	-0.03098	-79.94	-0.0374	-78.959	-0.06441	-79.789	-0.09473	-79.939	-0.03461	-79.943	-0.02825
							-79.157	-0.00379	-79.95	-0.03099	-79.941	-0.0374	-78.957	-0.06439	-79.79	-0.09472	-79.939	-0.03461	-79.943	-0.02825
							-79.156	-0.00377	-79.948	-0.03099	-79.942	-0.0374	-78.956	-0.06437	-79.79	-0.09472	-79.939	-0.03461	-79.943	-0.02825
							-79.155	-0.00376	-79.949	-0.03099	-79.941	-0.0374	-78.954	-0.06435	-79.79	-0.09472	-79.939	-0.03461	-79.943	-0.02825
							-79.152	-0.00375	-79.949	-0.03099	-79.94	-0.0374	-78.951	-0.06433	-79.79	-0.09472	-79.94	-0.03461	-79.941	-0.02825
							-79.151	-0.00373	-79.948	-0.03099	-79.941	-0.0374	-78.952	-0.06431	-79.791	-0.09472	-79.94	-0.03461	-79.943	-0.02825
							-79.148	-0.00372	-79.949	-0.03099	-79.941	-0.0374	-78.949	-0.0643	-79.791	-0.09472	-79.94	-0.03461	-79.943	-0.02825
							-79.146	-0.00371	-79.951	-0.03099	-79.941	-0.0374	-78.948	-0.06428	-79.79	-0.09472	-79.939	-0.03461	-79.943	-0.02825
							-79.145	-0.00369	-79.949	-0.03099	-79.941	-0.0374	-78.946	-0.06426	-79.79	-0.09472	-79.939	-0.03461	-79.942	-0.02825
							-79.143	-0.00368	-79.949	-0.03099	-79.941	-0.0374	-78.944	-0.06424	-79.79	-0.09472	-79.94	-0.03461	-79.944	-0.02825
							-79.141	-0.00367	-79.95	-0.031	-79.94	-0.0374	-78.943	-0.06422	-79.791	-0.09472	-79.94	-0.03461	-79.943	-0.02825
							-79.14	-0.00365	-79.95	-0.031	-79.94	-0.0374	-78.942	-0.0642	-79.79	-0.09472	-79.94	-0.03461	-79.943	-0.02825
							-79.138	-0.00364	-79.95	-0.031	-79.941	-0.0374	-78.938	-0.06418	-79.792	-0.09472	-79.939	-0.03461	-79.943	-0.02825
							-79.136	-0.00363	-79.948	-0.031	-79.941	-0.0374	-78.937	-0.06416	-79.79	-0.09472	-79.938	-0.03461	-79.944	-0.02825
							-79.135	-0.00361	-79.95	-0.031	-79.94	-0.0374	-78.936	-0.06414	-79.792	-0.09472	-79.941	-0.0346	-79.942	-0.02825
							-79.134	-0.0036	-79.95	-0.031	-79.942	-0.0374	-78.935	-0.06413	-79.79	-0.09472	-79.938	-0.0346	-79.943	-0.02825
							-79.131	-0.00359	-79.949	-0.031	-79.942	-0.0374	-78.934	-0.06411	-79.79	-0.09472	-79.939	-0.0346	-79.944	-0.02825
							-79.131	-0.00358	-79.949	-0.031	-79.942	-0.0374	-78.932	-0.06409	-79.79	-0.09472	-79.939	-0.0346	-79.944	-0.02825
							-79.129	-0.00357	-79.949	-0.031	-79.941	-0.0374	-78.93	-0.06407	-79.79	-0.09472	-79.939	-0.0346	-79.942	-0.02825
							-79.128	-0.00356	-79.95	-0.031	-79.941	-0.0374	-78.927	-0.06405	-79.789	-0.09472	-79.939	-0.0346	-79.943	-0.02824
							-79.125	-0.00355	-79.951	-0.03101	-79.943	-0.0374	-78.926	-0.06403	-79.79	-0.09472	-79.939	-0.0346	-79.944	-0.02824
							-79.124	-0.00353	-79.949	-0.03101	-79.943	-0.0374	-78.926	-0.06402	-79.79	-0.09472	-79.939	-0.0346	-79.943	-0.02824
							-79.123	-0.00352	-79.949	-0.03101	-79.943	-0.0374	-78.923	-0.064	-79.791	-0.09472	-79.939	-0.0346	-79.943	-0.02824
							-79.12	-0.00351	-79.951	-0.03101	-79.943	-0.0374	-78.922	-0.06398	-79.789	-0.09472	-79.939	-0.0346	-79.942	-0.02824
							-79.12	-0.0035	-79.949	-0.03101	-79.942	-0.0374	-78.92	-0.06396	-79.79	-0.09472	-79.939	-0.0346	-79.943	-0.02824
							-79.118	-0.00348	-79.95	-0.03101	-79.942	-0.0374	-78.919	-0.06394	-79.79	-0.09472	-79.938	-0.0346	-79.943	-0.02824
							-79.116	-0.00347	-79.949	-0.03101	-79.943	-0.0374	-78.917	-0.06392	-79.79	-0.09472	-79.938	-0.0346	-79.943	-0.02824
							-79.115	-0.00346	-79.95	-0.03101	-79.942	-0.0374	-78.915	-0.06391	-79.79	-0.09473	-79.939	-0.0346	-79.942	-0.02824
							-79.113	-0.00345	-79.949	-0.03101	-79.943	-0.0374	-78.915	-0.06389	-79.789	-0.09473	-79.938	-0.0346	-79.943	-0.02824
							-79.111	-0.00344	-79.949	-0.03101	-79.942	-0.0374	-78.911	-0.06387	-79.79	-0.09473	-79.938	-0.0346	-79.943	-0.02824
							-79.11	-0.00342	-79.95	-0.03101	-79.942	-0.0374	-78.91	-0.06385	-79.79	-0.09473	-79.938	-0.0346	-79.942	-0.02824
							-79.107	-0.00341	-79.949	-0.03101	-79.941	-0.0374	-78.908	-0.06383	-79.791	-0.09473	-79.939	-0.0346	-79.942	-0.02824
							-79.105	-0.0034	-79.95	-0.03101	-79.941	-0.0374	-78.906	-0.06381	-79.791	-0.09473	-79.939	-0.0346	-79.942	-0.02824
							-79.104	-0.00339	-79.95	-0.03101	-79.942	-0.0374	-78.905	-0.06379	-79.79	-0.09473	-79.939	-0.03459	-79.941	-0.02824
							-79.102	-0.00338	-79.949	-0.03101	-79.942	-0.0374	-78.903	-0.06378	-79.791	-0.09473	-79.94	-0.03459	-79.942	-0.02824
							-79.101	-0.00336	-79.949	-0.03101	-79.941	-0.0374	-78.902	-0.06376	-79.79	-0.09472	-79.94	-0.03459	-79.942	-0.02824
							-79.099	-0.00335	-79.95	-0.03101	-79.942	-0.0374	-78.9	-0.06374	-79.792	-0.09472	-79.94	-0.03459	-79.944	-0.02823
							-79.098	-0.00334	-79.95	-0.03101	-79.943	-0.0374	-78.899	-0.06372	-79.79	-0.09472	-79.939	-0.03459	-79.942	-0.02823
							-79.096	-0.00333	-79.949	-0.03101	-79.942	-0.0374	-78.898	-0.0637	-79.791	-0.09472	-79.939	-0.03459	-79.943	-0.02823
							-79.095	-0.00332	-79.951	-0.03101	-79.943	-0.0374	-78.896	-0.06369	-79.79	-0.09473	-79.939	-0.03459	-79.942	-0.02823
							-79.093	-0.00331	-79.95	-0.03101	-79.944	-0.0374	-78.895	-0.06367	-79.79	-0.09473	-79.94	-0.03459	-79.944	-0.02823
							-79.092	-0.00329	-79.949	-0.03101	-79.943	-0.0374	-78.891	-0.06365	-79.792	-0.09473	-79.939	-0.03459	-79.943	-0.02823
							-79.09	-0.00328	-79.95	-0.03101	-79.942	-0.0374	-78.892	-0.06363	-79.79	-0.09473	-79.939	-0.03459	-79.943	-0.02823
							-79.087	-0.00327	-79.949	-0.03101	-79.943	-0.0374	-78.89	-0.06361	-79.791	-0.09473	-79.939	-0.03459	-79.943	-0.02823
							-79.086	-0.00326	-79.951	-0.03101	-79.942	-0.0374	-78.888	-0.06359	-79.79	-0.09473	-79.939	-0.03459	-79.944	-0.02823
							-79.083	-0.00325	-79.95	-0.03101	-79.942	-0.0374	-78.886	-0.06358	-79.79	-0.09473	-79.94	-0.03459	-79.943	-0.02823
							-79.082	-0.00324	-79.95	-0.03102	-79.943	-0.0374	-78.884	-0.06356	-79.789	-0.09473	-79.939	-0.03459	-79.944	-0.02823
							-79.079	-0.00323	-79.95	-0.03102	-79.942	-0.0374	-78.882	-0.06354	-79.792	-0.09473	-79.939	-0.03459	-79.943	-0.02823
							-79.079	-0.00322	-79.95	-0.03102	-79.941	-0.0374	-78.879	-0.06352	-79.79	-0.09473	-79.938	-0.03459	-79.944	-0.02823
							-79.077	-0.00321	-79.95	-0.03102	-79.942	-0.0374	-78.879	-0.0635	-79.791	-0.09473	-79.939	-0.03459	-79.943	-0.02823
							-79.075	-0.0032	-79.95	-0.03102	-79.941	-0.0374	-78.877	-0.06349	-79.791	-0.09473	-79.94	-0.03459	-79.943	-0.02823
							-79.074	-0.00319	-79.95	-0.03101	-79.941	-0.0374	-78.875	-0.06347	-79.791	-0.09473	-79.939	-0.03459	-79.942	-0.02823
							-79.073	-0.00317	-79.951	-0.03102	-79.941	-0.0374	-78.874	-0.06345	-79.791	-0.09473	-79.939	-0.03459	-79.944	-0.02823
							-79.07	-0.00316	-79.949	-0.03102	-79.942	-0.0374	-78.874	-0.06344	-79.789	-0.09473	-79.938	-0.03459	-79.943	-0.02823
							-79.069	-0.00315	-79.95	-0.03102	-79.942	-0.0374	-78.87	-0.06342	-79.791	-0.09473	-79.939	-0.03459	-79.943	-0.02823
							-79.067	-0.00314	-79.949	-0.03101	-79.942	-0.0374	-78.869	-0.0634	-79.791	-0.09473	-79.939	-0.03459	-79.943	-0.02823
							-79.065	-0.00313	-79.95	-0.03101	-79.942	-0.0374	-78.867	-0.06338	-79.79	-0.09473	-79.938	-0.03459	-79.944	-0.02823
							-79.064	-0.00312	-79.949	-0.03101	-79.94	-0.0374	-78.866	-0.06337	-79.791	-0.09473	-79.938	-0.03459	-79.943	-0.02823
							-79.062	-0.00311	-79.949	-0.03101	-79.943	-0.0374	-78.863	-0.06335	-79.792	-0.09473	-79.939	-0.03459	-79.944	-0.02823
							-79.061	-0.0031	-79.948	-0.03101	-79.941	-0.03739	-78.863	-0.06333	-79.79	-0.09473	-79.938	-0.03459	-79.943	-0.02823
							-79.059	-0.00309	-79.95	-0.03101	-79.941	-0.03739	-78.86	-0.06332	-79.791	-0.09473	-79.938	-0.03459	-79.944	-0.02823
							-79.058	-0.00308	-79.949	-0.03101	-79.941	-0.03739	-78.86	-0.0633	-79.791	-0.09473	-79.938	-0.03459	-79.944	-0.02823
							-79.056	-0.00307	-79.949	-0.03101	-79.942	-0.03739	-78.858	-0.06328	-79.79	-0.09473	-79.938	-0.03459	-79.943	-0.02823
							-79.054	-0.00306	-79.949	-0.03101	-79.942	-0.03739	-78.855	-0.06327	-79.791	-0.09473	-79.939	-0.03458	-79.943	-0.02823
							-79.052	-0.00305	-79.95	-0.03101	-79.941	-0.03739	-78.854	-0.06325	-79.791	-0.09473	-79.937	-0.03458	-79.944	-0.02823
							-79.05	-0.00304	-79.949	-0.03101	-79.942	-0.03739	-78.853	-0.06324	-79.791	-0.09472	-79.939	-0.03458	-79.944	-0.02823
							-79.049	-0.00303	-79.95	-0.03101	-79.942	-0.03739	-78.851	-0.06322	-79.791	-0.09472	-79.939	-0.03459	-79.944	-0.02823
							-79.048	-0.00302	-79.949	-0.03101	-79.94	-0.03739	-78.85	-0.0632	-79.79	-0.09472	-79.939	-0.03459	-79.944	-0.02823
							-79.046	-0.00301	-79.949	-0.03101	-79.942	-0.03739	-78.848	-0.06318	-79.79	-0.09472	-79.939	-0.03459	-79.944	-0.02823
							-79.044	-0.003	-79.95	-0.03101	-79.942	-0.03739	-78.846	-0.06317	-79.79	-0.09472	-79.938	-0.03459	-79.944	-0.02823
							-79.041	-0.00299	-79.949	-0.03101	-79.942	-0.03739	-78.845	-0.06315	-79.791	-0.09472	-79.939	-0.03459	-79.943	-0.02822
							-79.04	-0.00298	-79.949	-0.03101	-79.942	-0.03739	-78.845	-0.06313	-79.791	-0.09472	-79.939	-0.03459	-79.943	-0.02822
							-79.038	-0.00297	-79.949	-0.03101	-79.941	-0.03739	-78.842	-0.06312	-79.791	-0.09471	-79.939	-0.03459	-79.944	-0.02822
							-79.038	-0.00296	-79.95	-0.03101	-79.941	-0.03738	-78.84	-0.0631	-79.79	-0.09471	-79.938	-0.03459	-79.943	-0.02822
							-79.037	-0.00295	-79.949	-0.03101	-79.941	-0.03738	-78.838	-0.06308	-79.791	-0.09471	-79.939	-0.03459	-79.943	-0.02822
							-79.034	-0.00294	-79.949	-0.03101	-79.942	-0.03738	-78.837	-0.06307	-79.79	-0.09471	-79.939	-0.03459	-79.943	-0.02822
							-79.033	-0.00293	-79.949	-0.03101	-79.941	-0.03738	-78.835	-0.06305	-79.79	-0.09471	-79.94	-0.03459	-79.943	-0.02822
							-79.031	-0.00292	-79.949	-0.03101	-79.943	-0.03738	-78.833	-0.06304	-79.791	-0.09471	-79.94	-0.03459	-79.943	-0.02822
							-79.029	-0.00291	-79.947	-0.03101	-79.943	-0.03738	-78.832	-0.06302	-79.79	-0.09471	-79.938	-0.03459	-79.944	-0.02822
							-79.028	-0.0029	-79.948	-0.03101	-79.941	-0.03738	-78.83	-0.06301	-79.791	-0.09471	-79.939	-0.03459	-79.944	-0.02822
							-79.025	-0.00289	-79.948	-0.03101	-79.941	-0.03738	-78.828	-0.06299	-79.791	-0.0947	-79.939	-0.03459	-79.944	-0.02822
							-79.025	-0.00288	-79.95	-0.03101	-79.942	-0.03738	-78.828	-0.06297	-79.79	-0.0947	-79.939	-0.03459	-79.943	-0.02822
							-79.022	-0.00287	-79.949	-0.03101	-79.942	-0.03738	-78.825	-0.06296	-79.79	-0.0947	-79.938	-0.03459	-79.943	-0.02822
							-79.021	-0.00287	-79.949	-0.03101	-79.94	-0.03738	-78.824	-0.06294	-79.791	-0.0947	-79.94	-0.03459	-79.943	-0.02822
							-79.018	-0.00286	-79.949	-0.03101	-79.942	-0.03738	-78.823	-0.06292	-79.789	-0.0947	-79.938	-0.03459	-79.943	-0.02822
							-79.017	-0.00285	-79.949	-0.03101	-79.941	-0.03738	-78.82	-0.06291	-79.791	-0.0947	-79.938	-0.03459	-79.942	-0.02821
							-79.016	-0.00284	-79.949	-0.03101	-79.941	-0.03738	-78.819	-0.06289	-79.79	-0.0947	-79.94	-0.03459	-79.943	-0.02821
							-79.015	-0.00283	-79.949	-0.03101	-79.943	-0.03738	-78.817	-0.06287	-79.79	-0.0947	-79.939	-0.03459	-79.943	-0.02821
							-79.012	-0.00282	-79.951	-0.03101	-79.941	-0.03738	-78.816	-0.06286	-79.79	-0.0947	-79.94	-0.03459	-79.942	-0.02821
							-79.011	-0.00281	-79.948	-0.03101	-79.941	-0.03738	-78.814	-0.06284	-79.79	-0.0947	-79.939	-0.03459	-79.943	-0.02821
							-79.01	-0.0028	-79.948	-0.03101	-79.942	-0.03737	-78.813	-0.06283	-79.79	-0.0947	-79.939	-0.03459	-79.942	-0.02821
							-79.008	-0.0028	-79.948	-0.03101	-79.943	-0.03737	-78.811	-0.06281	-79.789	-0.0947	-79.939	-0.03459	-79.943	-0.02821
							-79.006	-0.00279	-79.949	-0.03101	-79.942	-0.03737	-78.808	-0.0628	-79.789	-0.09469	-79.939	-0.03459	-79.941	-0.02821
							-79.004	-0.00278	-79.95	-0.03101	-79.942	-0.03737	-78.806	-0.06278	-79.788	-0.09469	-79.94	-0.03458	-79.942	-0.02821
							-79.003	-0.00277	-79.949	-0.03101	-79.942	-0.03737	-78.806	-0.06277	-79.79	-0.09469	-79.939	-0.03458	-79.943	-0.02821
							-79	-0.00276	-79.95	-0.03101	-79.942	-0.03737	-78.804	-0.06275	-79.79	-0.09469	-79.94	-0.03458	-79.942	-0.02821
							-78.999	-0.00275	-79.949	-0.03101	-79.942	-0.03737	-78.802	-0.06274	-79.79	-0.09469	-79.939	-0.03458	-79.942	-0.02821
							-78.997	-0.00275	-79.95	-0.03101	-79.941	-0.03737	-78.801	-0.06272	-79.79	-0.09469	-79.939	-0.03458	-79.942	-0.02821
							-78.996	-0.00274	-79.949	-0.03101	-79.942	-0.03737	-78.8	-0.0627	-79.79	-0.09469	-79.939	-0.03458	-79.942	-0.02821
							-78.995	-0.00273	-79.95	-0.03101	-79.942	-0.03737	-78.797	-0.06269	-79.791	-0.09469	-79.939	-0.03458	-79.942	-0.02821
							-78.994	-0.00272	-79.95	-0.03101	-79.942	-0.03737	-78.797	-0.06268	-79.79	-0.09469	-79.94	-0.03458	-79.942	-0.02821
							-78.992	-0.00271	-79.948	-0.03101	-79.942	-0.03737	-78.794	-0.06266	-79.79	-0.09469	-79.939	-0.03458	-79.943	-0.0282
							-78.989	-0.0027	-79.95	-0.03101	-79.941	-0.03737	-78.794	-0.06265	-79.79	-0.09469	-79.94	-0.03458	-79.941	-0.0282
							-78.987	-0.0027	-79.95	-0.03102	-79.943	-0.03737	-78.79	-0.06263	-79.79	-0.09469	-79.939	-0.03458	-79.942	-0.0282
							-78.986	-0.00269	-79.949	-0.03102	-79.943	-0.03737	-78.79	-0.06262	-79.788	-0.09469	-79.939	-0.03457	-79.942	-0.0282
							-78.985	-0.00268	-79.95	-0.03102	-79.941	-0.03737	-78.787	-0.0626	-79.789	-0.09469	-79.939	-0.03457	-79.942	-0.0282
							-78.983	-0.00267	-79.949	-0.03102	-79.942	-0.03737	-78.786	-0.06259	-79.79	-0.09469	-79.939	-0.03457	-79.942	-0.0282
							-78.98	-0.00267	-79.949	-0.03102	-79.942	-0.03737	-78.784	-0.06257	-79.791	-0.09469	-79.939	-0.03457	-79.942	-0.0282
							-78.979	-0.00266	-79.948	-0.03102	-79.941	-0.03737	-78.783	-0.06256	-79.79	-0.09469	-79.939	-0.03457	-79.942	-0.0282
							-78.976	-0.00265	-79.949	-0.03102	-79.942	-0.03737	-78.781	-0.06254	-79.789	-0.09469	-79.941	-0.03457	-79.943	-0.0282
							-78.975	-0.00264	-79.949	-0.03102	-79.943	-0.03737	-78.779	-0.06253	-79.79	-0.09468	-79.939	-0.03457	-79.943	-0.0282
							-78.975	-0.00263	-79.949	-0.03102	-79.943	-0.03737	-78.778	-0.06251	-79.789	-0.09468	-79.94	-0.03457	-79.943	-0.0282
							-78.973	-0.00263	-79.951	-0.03102	-79.942	-0.03737	-78.776	-0.0625	-79.789	-0.09468	-79.94	-0.03457	-79.943	-0.0282
							-78.97	-0.00262	-79.949	-0.03102	-79.941	-0.03737	-78.774	-0.06248	-79.789	-0.09468	-79.939	-0.03457	-79.942	-0.0282
							-78.969	-0.00261	-79.949	-0.03102	-79.942	-0.03737	-78.772	-0.06247	-79.79	-0.09468	-79.939	-0.03457	-79.943	-0.02819
							-78.969	-0.0026	-79.95	-0.03102	-79.943	-0.03737	-78.771	-0.06245	-79.79	-0.09468	-79.939	-0.03458	-79.943	-0.02819
							-78.966	-0.0026	-79.95	-0.03102	-79.943	-0.03737	-78.769	-0.06244	-79.79	-0.09468	-79.939	-0.03458	-79.942	-0.02819
							-78.964	-0.00259	-79.95	-0.03102	-79.942	-0.03737	-78.768	-0.06242	-79.789	-0.09468	-79.939	-0.03458	-79.943	-0.02819
							-78.963	-0.00258	-79.951	-0.03102	-79.941	-0.03737	-78.765	-0.06241	-79.789	-0.09468	-79.939	-0.03458	-79.943	-0.02819
							-78.961	-0.00257	-79.951	-0.03102	-79.942	-0.03737	-78.764	-0.06239	-79.79	-0.09468	-79.94	-0.03458	-79.943	-0.02819
							-78.959	-0.00257	-79.95	-0.03102	-79.941	-0.03737	-78.762	-0.06238	-79.79	-0.09468	-79.939	-0.03458	-79.943	-0.02819
							-78.957	-0.00256	-79.951	-0.03102	-79.942	-0.03737	-78.762	-0.06237	-79.79	-0.09468	-79.94	-0.03458	-79.943	-0.02819
							-78.957	-0.00255	-79.949	-0.03102	-79.942	-0.03737	-78.76	-0.06235	-79.791	-0.09468	-79.94	-0.03458	-79.942	-0.02819
							-78.955	-0.00255	-79.951	-0.03102	-79.941	-0.03737	-78.76	-0.06234	-79.79	-0.09468	-79.941	-0.03458	-79.942	-0.02819
							-78.952	-0.00254	-79.95	-0.03102	-79.943	-0.03737	-78.755	-0.06232	-79.791	-0.09468	-79.939	-0.03458	-79.942	-0.02819
							-78.951	-0.00253	-79.95	-0.03102	-79.943	-0.03737	-78.755	-0.06231	-79.791	-0.09468	-79.939	-0.03458	-79.943	-0.02819
							-78.949	-0.00253	-79.949	-0.03102	-79.942	-0.03737	-78.753	-0.06229	-79.79	-0.09468	-79.94	-0.03458	-79.943	-0.02819
							-78.947	-0.00252	-79.95	-0.03102	-79.942	-0.03737	-78.751	-0.06228	-79.79	-0.09468	-79.94	-0.03458	-79.944	-0.02819
							-78.947	-0.00251	-79.95	-0.03102	-79.942	-0.03737	-78.75	-0.06226	-79.789	-0.09468	-79.938	-0.03458	-79.942	-0.02819
							-78.944	-0.0025	-79.949	-0.03102	-79.943	-0.03737	-78.747	-0.06225	-79.79	-0.09468	-79.938	-0.03458	-79.942	-0.02819
							-78.943	-0.0025	-79.95	-0.03102	-79.942	-0.03737	-78.746	-0.06223	-79.79	-0.09468	-79.938	-0.03458	-79.942	-0.02819
							-78.942	-0.00249	-79.95	-0.03102	-79.942	-0.03737	-78.744	-0.06222	-79.791	-0.09468	-79.938	-0.03458	-79.944	-0.02819
							-78.94	-0.00248	-79.95	-0.03102	-79.942	-0.03737	-78.743	-0.06221	-79.789	-0.09468	-79.94	-0.03458	-79.944	-0.02819
							-78.938	-0.00248	-79.95	-0.03102	-79.942	-0.03737	-78.742	-0.06219	-79.79	-0.09468	-79.939	-0.03458	-79.943	-0.02818
							-78.936	-0.00247	-79.95	-0.03102	-79.942	-0.03737	-78.739	-0.06218	-79.79	-0.09468	-79.939	-0.03458	-79.943	-0.02818
							-78.934	-0.00246	-79.951	-0.03102	-79.942	-0.03737	-78.738	-0.06217	-79.79	-0.09468	-79.938	-0.03458	-79.943	-0.02818
							-78.932	-0.00246	-79.949	-0.03102	-79.941	-0.03737	-78.736	-0.06215	-79.79	-0.09468	-79.94	-0.03458	-79.943	-0.02818
							-78.931	-0.00245	-79.949	-0.03102	-79.942	-0.03737	-78.734	-0.06214	-79.79	-0.09468	-79.939	-0.03458	-79.942	-0.02818
							-78.929	-0.00244	-79.949	-0.03102	-79.942	-0.03737	-78.734	-0.06212	-79.79	-0.09468	-79.939	-0.03458	-79.942	-0.02818
							-78.928	-0.00244	-79.948	-0.03102	-79.943	-0.03737	-78.733	-0.06211	-79.791	-0.09467	-79.938	-0.03458	-79.943	-0.02818
							-78.926	-0.00243	-79.949	-0.03102	-79.942	-0.03737	-78.729	-0.0621	-79.79	-0.09467	-79.939	-0.03458	-79.943	-0.02818
							-78.925	-0.00243	-79.95	-0.03102	-79.942	-0.03737	-78.728	-0.06208	-79.79	-0.09467	-79.939	-0.03458	-79.943	-0.02818
							-78.924	-0.00242	-79.95	-0.03102	-79.94	-0.03737	-78.728	-0.06207	-79.791	-0.09467	-79.939	-0.03458	-79.943	-0.02818
							-78.921	-0.00241	-79.949	-0.03102	-79.942	-0.03737	-78.725	-0.06206	-79.789	-0.09467	-79.939	-0.03458	-79.941	-0.02818
							-78.92	-0.00241	-79.949	-0.03102	-79.942	-0.03737	-78.724	-0.06204	-79.791	-0.09467	-79.938	-0.03458	-79.942	-0.02818
							-78.918	-0.0024	-79.949	-0.03102	-79.941	-0.03737	-78.722	-0.06203	-79.791	-0.09467	-79.94	-0.03458	-79.942	-0.02818
							-78.916	-0.0024	-79.95	-0.03102	-79.94	-0.03737	-78.721	-0.06201	-79.79	-0.09467	-79.939	-0.03458	-79.942	-0.02818
							-78.915	-0.00239	-79.949	-0.03102	-79.941	-0.03737	-78.719	-0.062	-79.791	-0.09467	-79.938	-0.03458	-79.942	-0.02818
							-78.912	-0.00238	-79.95	-0.03102	-79.94	-0.03737	-78.717	-0.06198	-79.791	-0.09467	-79.939	-0.03457	-79.941	-0.02818
							-78.912	-0.00238	-79.949	-0.03102	-79.941	-0.03737	-78.716	-0.06197	-79.79	-0.09467	-79.939	-0.03457	-79.942	-0.02818
							-78.909	-0.00237	-79.949	-0.03101	-79.942	-0.03737	-78.714	-0.06196	-79.79	-0.09467	-79.939	-0.03457	-79.943	-0.02818
							-78.908	-0.00236	-79.949	-0.03101	-79.941	-0.03737	-78.712	-0.06194	-79.79	-0.09467	-79.938	-0.03457	-79.941	-0.02818
							-78.907	-0.00236	-79.949	-0.03101	-79.941	-0.03737	-78.71	-0.06193	-79.79	-0.09467	-79.94	-0.03457	-79.943	-0.02818
							-78.904	-0.00235	-79.95	-0.03101	-79.942	-0.03737	-78.709	-0.06191	-79.789	-0.09467	-79.938	-0.03457	-79.944	-0.02817
							-78.903	-0.00235	-79.949	-0.03101	-79.941	-0.03737	-78.707	-0.0619	-79.789	-0.09467	-79.938	-0.03457	-79.942	-0.02817
							-78.901	-0.00234	-79.95	-0.03101	-79.941	-0.03737	-78.706	-0.06189	-79.79	-0.09467	-79.938	-0.03457	-79.942	-0.02817
							-78.9	-0.00233	-79.949	-0.03101	-79.942	-0.03737	-78.703	-0.06187	-79.79	-0.09467	-79.94	-0.03457	-79.941	-0.02817
							-78.898	-0.00233	-79.95	-0.03101	-79.942	-0.03737	-78.702	-0.06186	-79.79	-0.09467	-79.941	-0.03458	-79.942	-0.02817
							-78.896	-0.00232	-79.949	-0.03101	-79.942	-0.03737	-78.701	-0.06185	-79.79	-0.09467	-79.939	-0.03458	-79.942	-0.02817
							-78.894	-0.00232	-79.949	-0.03101	-79.941	-0.03737	-78.698	-0.06183	-79.79	-0.09467	-79.938	-0.03457	-79.941	-0.02817
							-78.893	-0.00231	-79.949	-0.03101	-79.941	-0.03737	-78.698	-0.06182	-79.791	-0.09467	-79.94	-0.03457	-79.942	-0.02817
							-78.891	-0.0023	-79.95	-0.03101	-79.941	-0.03737	-78.695	-0.06181	-79.791	-0.09467	-79.939	-0.03457	-79.942	-0.02817
							-78.888	-0.0023	-79.949	-0.03101	-79.94	-0.03737	-78.695	-0.06179	-79.79	-0.09467	-79.938	-0.03458	-79.942	-0.02817
							-78.888	-0.00229	-79.95	-0.03101	-79.941	-0.03737	-78.693	-0.06178	-79.791	-0.09467	-79.938	-0.03458	-79.943	-0.02817
							-78.886	-0.00229	-79.95	-0.03101	-79.942	-0.03737	-78.69	-0.06177	-79.791	-0.09467	-79.938	-0.03458	-79.943	-0.02817
							-78.884	-0.00228	-79.95	-0.03101	-79.941	-0.03737	-78.689	-0.06175	-79.79	-0.09467	-79.939	-0.03458	-79.943	-0.02816
							-78.883	-0.00228	-79.95	-0.03101	-79.941	-0.03737	-78.688	-0.06174	-79.791	-0.09467	-79.939	-0.03458	-79.943	-0.02816
							-78.881	-0.00227	-79.95	-0.03101	-79.941	-0.03737	-78.685	-0.06173	-79.79	-0.09467	-79.939	-0.03458	-79.942	-0.02816
							-78.88	-0.00226	-79.949	-0.03101	-79.942	-0.03737	-78.685	-0.06171	-79.791	-0.09467	-79.939	-0.03458	-79.943	-0.02816
							-78.879	-0.00226	-79.949	-0.03101	-79.941	-0.03737	-78.683	-0.0617	-79.791	-0.09467	-79.939	-0.03458	-79.941	-0.02816
							-78.876	-0.00225	-79.95	-0.03101	-79.942	-0.03737	-78.681	-0.06169	-79.789	-0.09467	-79.939	-0.03458	-79.942	-0.02816
							-78.876	-0.00224	-79.949	-0.03102	-79.941	-0.03737	-78.68	-0.06168	-79.79	-0.09467	-79.938	-0.03458	-79.943	-0.02816
							-78.872	-0.00224	-79.95	-0.03102	-79.94	-0.03737	-78.677	-0.06167	-79.79	-0.09467	-79.939	-0.03458	-79.943	-0.02816
							-78.872	-0.00223	-79.95	-0.03102	-79.942	-0.03737	-78.677	-0.06165	-79.79	-0.09467	-79.939	-0.03458	-79.942	-0.02816
							-78.87	-0.00222	-79.951	-0.03102	-79.941	-0.03737	-78.674	-0.06164	-79.79	-0.09467	-79.939	-0.03458	-79.943	-0.02816
							-78.868	-0.00222	-79.95	-0.03102	-79.942	-0.03737	-78.673	-0.06163	-79.79	-0.09467	-79.939	-0.03458	-79.943	-0.02816
							-78.866	-0.00221	-79.951	-0.03102	-79.941	-0.03737	-78.671	-0.06162	-79.789	-0.09467	-79.939	-0.03458	-79.943	-0.02816
							-78.864	-0.00221	-79.95	-0.03102	-79.941	-0.03737	-78.67	-0.0616	-79.79	-0.09467	-79.939	-0.03458	-79.943	-0.02816
							-78.863	-0.0022	-79.95	-0.03102	-79.94	-0.03737	-78.667	-0.06159	-79.791	-0.09467	-79.941	-0.03458	-79.943	-0.02816
							-78.861	-0.00219	-79.95	-0.03102	-79.94	-0.03737	-78.667	-0.06158	-79.79	-0.09467	-79.939	-0.03458	-79.942	-0.02816
							-78.858	-0.00219	-79.948	-0.03102	-79.94	-0.03737	-78.664	-0.06157	-79.79	-0.09467	-79.939	-0.03458	-79.944	-0.02815
							-78.857	-0.00218	-79.948	-0.03102	-79.941	-0.03737	-78.663	-0.06155	-79.79	-0.09467	-79.939	-0.03458	-79.943	-0.02815
							-78.855	-0.00218	-79.949	-0.03102	-79.941	-0.03737	-78.661	-0.06154	-79.791	-0.09467	-79.939	-0.03457	-79.944	-0.02815
							-78.853	-0.00217	-79.949	-0.03102	-79.942	-0.03737	-78.659	-0.06153	-79.79	-0.09467	-79.939	-0.03458	-79.943	-0.02815
							-78.852	-0.00217	-79.949	-0.03102	-79.94	-0.03737	-78.657	-0.06152	-79.79	-0.09467	-79.938	-0.03457	-79.943	-0.02815
							-78.851	-0.00216	-79.949	-0.03102	-79.941	-0.03737	-78.657	-0.0615	-79.789	-0.09467	-79.938	-0.03458	-79.942	-0.02815
							-78.848	-0.00215	-79.948	-0.03102	-79.94	-0.03737	-78.654	-0.06149	-79.792	-0.09467	-79.938	-0.03458	-79.943	-0.02815
							-78.847	-0.00215	-79.949	-0.03102	-79.942	-0.03736	-78.653	-0.06148	-79.791	-0.09467	-79.939	-0.03458	-79.944	-0.02815
							-78.847	-0.00214	-79.95	-0.03102	-79.941	-0.03737	-78.651	-0.06147	-79.791	-0.09467	-79.938	-0.03457	-79.944	-0.02815
							-78.846	-0.00214	-79.949	-0.03102	-79.941	-0.03736	-78.649	-0.06146	-79.79	-0.09467	-79.938	-0.03457	-79.943	-0.02815
							-78.843	-0.00213	-79.949	-0.03102	-79.941	-0.03736	-78.648	-0.06144	-79.791	-0.09467	-79.939	-0.03457	-79.943	-0.02815
							-78.84	-0.00213	-79.95	-0.03102	-79.941	-0.03737	-78.645	-0.06143	-79.79	-0.09466	-79.939	-0.03457	-79.943	-0.02815
							-78.839	-0.00212	-79.95	-0.03102	-79.941	-0.03737	-78.645	-0.06142	-79.789	-0.09466	-79.938	-0.03457	-79.944	-0.02815
							-78.838	-0.00212	-79.95	-0.03102	-79.942	-0.03737	-78.643	-0.06141	-79.79	-0.09466	-79.939	-0.03457	-79.943	-0.02815
							-78.837	-0.00211	-79.95	-0.03102	-79.943	-0.03737	-78.641	-0.0614	-79.791	-0.09466	-79.939	-0.03458	-79.943	-0.02815
							-78.835	-0.0021	-79.949	-0.03102	-79.942	-0.03737	-78.639	-0.06139	-79.79	-0.09466	-79.94	-0.03458	-79.942	-0.02815
							-78.834	-0.0021	-79.95	-0.03102	-79.941	-0.03737	-78.638	-0.06137	-79.79	-0.09466	-79.938	-0.03458	-79.942	-0.02815
							-78.83	-0.00209	-79.949	-0.03102	-79.942	-0.03737	-78.636	-0.06136	-79.791	-0.09466	-79.939	-0.03458	-79.942	-0.02815
							-78.83	-0.00209	-79.95	-0.03102	-79.942	-0.03737	-78.635	-0.06135	-79.79	-0.09466	-79.939	-0.03458	-79.943	-0.02815
							-78.828	-0.00208	-79.95	-0.03102	-79.943	-0.03737	-78.634	-0.06134	-79.79	-0.09466	-79.938	-0.03458	-79.942	-0.02815
							-78.826	-0.00208	-79.95	-0.03102	-79.942	-0.03737	-78.632	-0.06133	-79.792	-0.09466	-79.938	-0.03458	-79.943	-0.02815
							-78.825	-0.00207	-79.95	-0.03102	-79.943	-0.03737	-78.63	-0.06132	-79.791	-0.09466	-79.94	-0.03458	-79.943	-0.02815
							-78.823	-0.00206	-79.949	-0.03102	-79.942	-0.03737	-78.629	-0.0613	-79.79	-0.09466	-79.938	-0.03457	-79.943	-0.02815
							-78.821	-0.00206	-79.949	-0.03102	-79.941	-0.03737	-78.627	-0.06129	-79.79	-0.09466	-79.939	-0.03457	-79.943	-0.02815
							-78.82	-0.00205	-79.95	-0.03102	-79.942	-0.03737	-78.624	-0.06128	-79.79	-0.09466	-79.94	-0.03457	-79.943	-0.02815
							-78.819	-0.00205	-79.949	-0.03102	-79.943	-0.03737	-78.623	-0.06127	-79.79	-0.09466	-79.939	-0.03457	-79.944	-0.02815
							-78.817	-0.00204	-79.949	-0.03102	-79.942	-0.03737	-78.622	-0.06126	-79.79	-0.09466	-79.94	-0.03457	-79.943	-0.02815
							-78.814	-0.00204	-79.95	-0.03102	-79.943	-0.03737	-78.62	-0.06125	-79.791	-0.09466	-79.938	-0.03457	-79.942	-0.02815
							-78.813	-0.00203	-79.95	-0.03102	-79.942	-0.03738	-78.618	-0.06123	-79.79	-0.09466	-79.94	-0.03457	-79.943	-0.02815
							-78.811	-0.00203	-79.951	-0.03102	-79.942	-0.03738	-78.617	-0.06122	-79.791	-0.09465	-79.939	-0.03457	-79.942	-0.02815
							-78.81	-0.00202	-79.95	-0.03102	-79.942	-0.03738	-78.616	-0.06121	-79.791	-0.09465	-79.94	-0.03457	-79.943	-0.02815
							-78.808	-0.00202	-79.95	-0.03102	-79.942	-0.03738	-78.614	-0.0612	-79.79	-0.09465	-79.939	-0.03457	-79.942	-0.02815
							-78.807	-0.00201	-79.949	-0.03102	-79.942	-0.03738	-78.612	-0.06119	-79.79	-0.09465	-79.94	-0.03457	-79.943	-0.02815
							-78.804	-0.00201	-79.95	-0.03102	-79.944	-0.03738	-78.61	-0.06117	-79.79	-0.09465	-79.939	-0.03457	-79.943	-0.02815
							-78.803	-0.002	-79.949	-0.03102	-79.943	-0.03738	-78.607	-0.06116	-79.79	-0.09465	-79.94	-0.03457	-79.943	-0.02815
							-78.8	-0.002	-79.95	-0.03102	-79.943	-0.03738	-78.605	-0.06115	-79.791	-0.09465	-79.939	-0.03457	-79.942	-0.02815
							-78.8	-0.00199	-79.95	-0.03102	-79.942	-0.03739	-78.605	-0.06114	-79.79	-0.09465	-79.939	-0.03457	-79.942	-0.02815
							-78.797	-0.00199	-79.951	-0.03102	-79.942	-0.03739	-78.603	-0.06113	-79.789	-0.09465	-79.938	-0.03457	-79.943	-0.02815
							-78.795	-0.00198	-79.949	-0.03102	-79.942	-0.03739	-78.602	-0.06112	-79.791	-0.09465	-79.939	-0.03457	-79.943	-0.02815
							-78.795	-0.00198	-79.95	-0.03102	-79.942	-0.03739	-78.6	-0.0611	-79.789	-0.09465	-79.94	-0.03457	-79.943	-0.02815
							-78.793	-0.00197	-79.95	-0.03102	-79.941	-0.03739	-78.599	-0.06109	-79.79	-0.09465	-79.939	-0.03457	-79.943	-0.02815
							-78.792	-0.00197	-79.95	-0.03102	-79.942	-0.03739	-78.597	-0.06108	-79.791	-0.09464	-79.939	-0.03456	-79.942	-0.02814
							-78.789	-0.00197	-79.949	-0.03102	-79.941	-0.03739	-78.595	-0.06107	-79.79	-0.09464	-79.939	-0.03456	-79.943	-0.02814
							-78.788	-0.00196	-79.951	-0.03102	-79.942	-0.03739	-78.593	-0.06106	-79.791	-0.09464	-79.939	-0.03456	-79.942	-0.02814
							-78.787	-0.00196	-79.95	-0.03102	-79.942	-0.03739	-78.592	-0.06105	-79.79	-0.09464	-79.94	-0.03456	-79.943	-0.02814
							-78.785	-0.00195	-79.95	-0.03102	-79.942	-0.03739	-78.59	-0.06104	-79.789	-0.09464	-79.939	-0.03456	-79.943	-0.02814
							-78.783	-0.00195	-79.95	-0.03102	-79.942	-0.03739	-78.589	-0.06103	-79.791	-0.09464	-79.939	-0.03456	-79.942	-0.02814
							-78.781	-0.00194	-79.949	-0.03102	-79.941	-0.03739	-78.587	-0.06102	-79.79	-0.09464	-79.939	-0.03456	-79.943	-0.02814
							-78.779	-0.00193	-79.95	-0.03102	-79.942	-0.03739	-78.585	-0.061	-79.79	-0.09464	-79.939	-0.03456	-79.943	-0.02814
							-78.779	-0.00193	-79.95	-0.03102	-79.94	-0.0374	-78.583	-0.06099	-79.79	-0.09464	-79.939	-0.03456	-79.943	-0.02814
							-78.776	-0.00193	-79.95	-0.03102	-79.941	-0.0374	-78.582	-0.06098	-79.79	-0.09464	-79.939	-0.03456	-79.943	-0.02814
							-78.774	-0.00192	-79.95	-0.03102	-79.942	-0.0374	-78.58	-0.06097	-79.789	-0.09464	-79.939	-0.03456	-79.943	-0.02814
							-78.773	-0.00192	-79.949	-0.03101	-79.942	-0.0374	-78.578	-0.06096	-79.789	-0.09464	-79.94	-0.03456	-79.943	-0.02814
							-78.771	-0.00191	-79.95	-0.03101	-79.942	-0.0374	-78.577	-0.06094	-79.789	-0.09464	-79.939	-0.03456	-79.943	-0.02814
							-78.77	-0.00191	-79.949	-0.03101	-79.943	-0.0374	-78.575	-0.06093	-79.791	-0.09464	-79.939	-0.03456	-79.943	-0.02814
							-78.769	-0.00191	-79.95	-0.03101	-79.941	-0.0374	-78.574	-0.06092	-79.79	-0.09463	-79.939	-0.03456	-79.943	-0.02814
							-78.767	-0.0019	-79.949	-0.03101	-79.942	-0.0374	-78.572	-0.06091	-79.79	-0.09463	-79.939	-0.03456	-79.942	-0.02814
							-78.766	-0.0019	-79.95	-0.03101	-79.942	-0.0374	-78.57	-0.0609	-79.79	-0.09463	-79.939	-0.03456	-79.943	-0.02814
							-78.763	-0.00189	-79.95	-0.03101	-79.942	-0.0374	-78.57	-0.06089	-79.789	-0.09463	-79.939	-0.03456	-79.943	-0.02814
							-78.762	-0.00189	-79.949	-0.03101	-79.94	-0.0374	-78.567	-0.06088	-79.79	-0.09463	-79.94	-0.03456	-79.944	-0.02814
							-78.76	-0.00189	-79.949	-0.03101	-79.941	-0.0374	-78.566	-0.06086	-79.789	-0.09463	-79.939	-0.03456	-79.942	-0.02814
							-78.758	-0.00188	-79.949	-0.03101	-79.941	-0.0374	-78.564	-0.06085	-79.789	-0.09463	-79.94	-0.03456	-79.943	-0.02814
							-78.757	-0.00188	-79.949	-0.03101	-79.942	-0.0374	-78.562	-0.06084	-79.791	-0.09463	-79.94	-0.03456	-79.943	-0.02814
							-78.755	-0.00187	-79.949	-0.03101	-79.941	-0.0374	-78.561	-0.06083	-79.79	-0.09463	-79.939	-0.03456	-79.943	-0.02814
							-78.753	-0.00187	-79.95	-0.03101	-79.941	-0.0374	-78.559	-0.06082	-79.79	-0.09463	-79.94	-0.03456	-79.942	-0.02814
							-78.753	-0.00187	-79.949	-0.03101	-79.941	-0.0374	-78.557	-0.06081	-79.789	-0.09462	-79.939	-0.03456	-79.943	-0.02814
							-78.752	-0.00186	-79.949	-0.03101	-79.941	-0.0374	-78.558	-0.0608	-79.79	-0.09462	-79.94	-0.03456	-79.943	-0.02814
							-78.75	-0.00186	-79.949	-0.03101	-79.942	-0.0374	-78.553	-0.06079	-79.79	-0.09462	-79.939	-0.03455	-79.942	-0.02814
							-78.747	-0.00186	-79.95	-0.03101	-79.941	-0.0374	-78.552	-0.06078	-79.79	-0.09462	-79.939	-0.03455	-79.942	-0.02814
							-78.746	-0.00185	-79.949	-0.03101	-79.942	-0.0374	-78.551	-0.06077	-79.791	-0.09462	-79.939	-0.03456	-79.942	-0.02814
							-78.744	-0.00185	-79.95	-0.03101	-79.941	-0.0374	-78.55	-0.06076	-79.79	-0.09462	-79.939	-0.03456	-79.943	-0.02814
							-78.742	-0.00185	-79.95	-0.03101	-79.942	-0.0374	-78.548	-0.06074	-79.79	-0.09462	-79.939	-0.03456	-79.943	-0.02814
							-78.74	-0.00184	-79.949	-0.03101	-79.942	-0.0374	-78.546	-0.06073	-79.792	-0.09462	-79.939	-0.03456	-79.943	-0.02814
							-78.738	-0.00184	-79.949	-0.03101	-79.943	-0.0374	-78.543	-0.06072	-79.789	-0.09462	-79.938	-0.03456	-79.942	-0.02814
							-78.737	-0.00183	-79.949	-0.03101	-79.941	-0.03741	-78.542	-0.06071	-79.79	-0.09462	-79.94	-0.03456	-79.943	-0.02814
							-78.736	-0.00183	-79.95	-0.03101	-79.941	-0.03741	-78.542	-0.0607	-79.791	-0.09462	-79.94	-0.03456	-79.942	-0.02814
							-78.733	-0.00183	-79.949	-0.03101	-79.942	-0.03741	-78.541	-0.06069	-79.792	-0.09462	-79.94	-0.03456	-79.942	-0.02814
							-78.731	-0.00182	-79.949	-0.03101	-79.941	-0.03741	-78.535	-0.06068	-79.791	-0.09462	-79.94	-0.03456	-79.943	-0.02814
							-78.73	-0.00182	-79.949	-0.03101	-79.941	-0.03741	-78.535	-0.06067	-79.79	-0.09462	-79.939	-0.03455	-79.943	-0.02814
							-78.728	-0.00181	-79.948	-0.03101	-79.941	-0.03741	-78.533	-0.06066	-79.79	-0.09462	-79.939	-0.03455	-79.942	-0.02814
							-78.727	-0.00181	-79.949	-0.03101	-79.94	-0.03741	-78.532	-0.06064	-79.791	-0.09462	-79.938	-0.03455	-79.942	-0.02814
							-78.724	-0.00181	-79.949	-0.03101	-79.941	-0.03741	-78.531	-0.06063	-79.789	-0.09462	-79.939	-0.03455	-79.944	-0.02814
							-78.723	-0.0018	-79.95	-0.03101	-79.941	-0.03741	-78.529	-0.06062	-79.79	-0.09462	-79.939	-0.03455	-79.942	-0.02814
							-78.721	-0.0018	-79.95	-0.03101	-79.941	-0.03741	-78.527	-0.06061	-79.79	-0.09462	-79.938	-0.03455	-79.944	-0.02814
							-78.72	-0.0018	-79.949	-0.03101	-79.942	-0.03741	-78.527	-0.0606	-79.79	-0.09462	-79.939	-0.03455	-79.942	-0.02814
							-78.717	-0.00179	-79.949	-0.03101	-79.941	-0.03741	-78.524	-0.06059	-79.79	-0.09462	-79.938	-0.03455	-79.943	-0.02814
							-78.716	-0.00179	-79.95	-0.03101	-79.941	-0.03741	-78.522	-0.06058	-79.79	-0.09462	-79.939	-0.03455	-79.943	-0.02814
							-78.715	-0.00179	-79.949	-0.03101	-79.942	-0.03741	-78.521	-0.06057	-79.79	-0.09462	-79.938	-0.03455	-79.942	-0.02814
							-78.712	-0.00178	-79.948	-0.031	-79.941	-0.03741	-78.519	-0.06056	-79.792	-0.09462	-79.939	-0.03455	-79.943	-0.02814
							-78.711	-0.00178	-79.95	-0.031	-79.942	-0.03741	-78.517	-0.06055	-79.791	-0.09462	-79.938	-0.03454	-79.942	-0.02814
							-78.709	-0.00178	-79.949	-0.031	-79.941	-0.03741	-78.516	-0.06054	-79.791	-0.09462	-79.94	-0.03454	-79.943	-0.02814
							-78.708	-0.00177	-79.949	-0.031	-79.941	-0.03741	-78.514	-0.06053	-79.791	-0.09461	-79.939	-0.03454	-79.942	-0.02814
							-78.705	-0.00177	-79.949	-0.031	-79.942	-0.03741	-78.513	-0.06052	-79.79	-0.09461	-79.94	-0.03454	-79.942	-0.02814
							-78.705	-0.00176	-79.95	-0.031	-79.941	-0.03742	-78.511	-0.06051	-79.789	-0.09461	-79.939	-0.03454	-79.942	-0.02814
							-78.703	-0.00176	-79.949	-0.031	-79.942	-0.03742	-78.509	-0.0605	-79.79	-0.09461	-79.938	-0.03454	-79.943	-0.02814
							-78.703	-0.00176	-79.948	-0.031	-79.941	-0.03742	-78.507	-0.06049	-79.789	-0.09461	-79.939	-0.03454	-79.942	-0.02814
							-78.7	-0.00175	-79.95	-0.031	-79.943	-0.03742	-78.506	-0.06047	-79.789	-0.09461	-79.94	-0.03454	-79.944	-0.02814
							-78.698	-0.00175	-79.949	-0.031	-79.941	-0.03742	-78.503	-0.06046	-79.79	-0.09461	-79.939	-0.03454	-79.943	-0.02814
							-78.697	-0.00175	-79.95	-0.031	-79.941	-0.03742	-78.503	-0.06045	-79.79	-0.09461	-79.939	-0.03454	-79.942	-0.02814
							-78.695	-0.00174	-79.949	-0.031	-79.942	-0.03742	-78.501	-0.06044	-79.79	-0.09461	-79.939	-0.03454	-79.943	-0.02814
							-78.692	-0.00174	-79.948	-0.031	-79.941	-0.03742	-78.5	-0.06043	-79.791	-0.09461	-79.939	-0.03454	-79.944	-0.02814
							-78.693	-0.00174	-79.948	-0.031	-79.941	-0.03742	-78.499	-0.06042	-79.79	-0.09461	-79.939	-0.03454	-79.943	-0.02814
							-78.689	-0.00173	-79.95	-0.031	-79.941	-0.03742	-78.496	-0.06041	-79.79	-0.09461	-79.94	-0.03453	-79.944	-0.02814
							-78.688	-0.00173	-79.95	-0.031	-79.942	-0.03742	-78.495	-0.0604	-79.79	-0.09461	-79.938	-0.03453	-79.943	-0.02814
							-78.686	-0.00173	-79.949	-0.031	-79.942	-0.03743	-78.493	-0.06039	-79.789	-0.09461	-79.94	-0.03453	-79.942	-0.02814
							-78.685	-0.00172	-79.949	-0.031	-79.942	-0.03743	-78.491	-0.06038	-79.79	-0.09461	-79.938	-0.03453	-79.943	-0.02814
							-78.683	-0.00172	-79.949	-0.031	-79.942	-0.03743	-78.489	-0.06037	-79.79	-0.09461	-79.939	-0.03453	-79.943	-0.02814
							-78.681	-0.00172	-79.949	-0.031	-79.942	-0.03743	-78.488	-0.06036	-79.79	-0.09461	-79.939	-0.03453	-79.943	-0.02814
							-78.679	-0.00171	-79.95	-0.031	-79.942	-0.03743	-78.486	-0.06035	-79.79	-0.09461	-79.938	-0.03453	-79.943	-0.02814
							-78.678	-0.00171	-79.95	-0.031	-79.942	-0.03743	-78.485	-0.06034	-79.789	-0.09461	-79.94	-0.03453	-79.943	-0.02814
							-78.677	-0.00171	-79.948	-0.031	-79.942	-0.03743	-78.482	-0.06033	-79.79	-0.09461	-79.939	-0.03453	-79.942	-0.02814
							-78.674	-0.0017	-79.948	-0.031	-79.942	-0.03743	-78.481	-0.06032	-79.79	-0.09461	-79.938	-0.03453	-79.942	-0.02814
							-78.673	-0.0017	-79.949	-0.031	-79.943	-0.03744	-78.48	-0.06031	-79.79	-0.09461	-79.939	-0.03453	-79.943	-0.02814
							-78.672	-0.0017	-79.949	-0.031	-79.942	-0.03744	-78.478	-0.0603	-79.79	-0.09461	-79.939	-0.03453	-79.943	-0.02814
							-78.67	-0.0017	-79.949	-0.031	-79.942	-0.03744	-78.476	-0.06029	-79.789	-0.09461	-79.939	-0.03453	-79.944	-0.02814
							-78.668	-0.00169	-79.949	-0.031	-79.941	-0.03744	-78.475	-0.06028	-79.79	-0.09461	-79.939	-0.03453	-79.943	-0.02814
							-78.667	-0.00169	-79.948	-0.031	-79.941	-0.03744	-78.473	-0.06027	-79.791	-0.09461	-79.939	-0.03453	-79.942	-0.02813
							-78.664	-0.00169	-79.95	-0.031	-79.942	-0.03744	-78.472	-0.06026	-79.792	-0.09461	-79.938	-0.03453	-79.943	-0.02813
							-78.663	-0.00168	-79.948	-0.031	-79.941	-0.03744	-78.471	-0.06025	-79.79	-0.09461	-79.938	-0.03452	-79.942	-0.02813
							-78.661	-0.00168	-79.95	-0.031	-79.942	-0.03744	-78.468	-0.06024	-79.791	-0.09461	-79.938	-0.03452	-79.943	-0.02813
							-78.659	-0.00168	-79.95	-0.031	-79.942	-0.03744	-78.467	-0.06023	-79.791	-0.09461	-79.94	-0.03452	-79.941	-0.02813
							-78.658	-0.00167	-79.948	-0.031	-79.942	-0.03744	-78.466	-0.06022	-79.791	-0.09461	-79.94	-0.03452	-79.943	-0.02813
							-78.656	-0.00167	-79.95	-0.031	-79.941	-0.03744	-78.464	-0.06021	-79.79	-0.09461	-79.939	-0.03452	-79.943	-0.02813
							-78.654	-0.00167	-79.948	-0.031	-79.941	-0.03744	-78.461	-0.0602	-79.79	-0.09461	-79.94	-0.03452	-79.943	-0.02813
							-78.653	-0.00166	-79.949	-0.031	-79.942	-0.03744	-78.46	-0.06019	-79.79	-0.09461	-79.94	-0.03452	-79.943	-0.02813
							-78.65	-0.00166	-79.949	-0.031	-79.941	-0.03744	-78.459	-0.06018	-79.79	-0.09461	-79.94	-0.03452	-79.942	-0.02813
							-78.649	-0.00166	-79.95	-0.031	-79.942	-0.03745	-78.456	-0.06017	-79.79	-0.09461	-79.94	-0.03452	-79.943	-0.02813
							-78.649	-0.00165	-79.95	-0.031	-79.942	-0.03745	-78.455	-0.06016	-79.79	-0.09461	-79.94	-0.03452	-79.943	-0.02813
							-78.645	-0.00165	-79.949	-0.031	-79.941	-0.03745	-78.453	-0.06015	-79.79	-0.09461	-79.939	-0.03452	-79.943	-0.02813
							-78.645	-0.00165	-79.949	-0.031	-79.943	-0.03745	-78.452	-0.06014	-79.79	-0.09461	-79.939	-0.03452	-79.943	-0.02813
							-78.643	-0.00164	-79.949	-0.031	-79.942	-0.03745	-78.45	-0.06013	-79.79	-0.09461	-79.939	-0.03451	-79.943	-0.02813
							-78.641	-0.00164	-79.949	-0.03099	-79.942	-0.03745	-78.449	-0.06012	-79.789	-0.09461	-79.939	-0.03451	-79.942	-0.02813
							-78.64	-0.00164	-79.951	-0.031	-79.942	-0.03745	-78.446	-0.06011	-79.79	-0.09461	-79.938	-0.03451	-79.943	-0.02813
							-78.638	-0.00163	-79.949	-0.031	-79.941	-0.03745	-78.446	-0.0601	-79.791	-0.09461	-79.94	-0.03451	-79.943	-0.02813
							-78.635	-0.00163	-79.95	-0.031	-79.942	-0.03745	-78.444	-0.06009	-79.79	-0.09461	-79.94	-0.03451	-79.943	-0.02813
							-78.634	-0.00163	-79.949	-0.03099	-79.941	-0.03746	-78.443	-0.06008	-79.791	-0.09461	-79.939	-0.03451	-79.943	-0.02813
							-78.633	-0.00162	-79.948	-0.031	-79.942	-0.03746	-78.439	-0.06007	-79.79	-0.09461	-79.938	-0.03451	-79.944	-0.02813
							-78.631	-0.00162	-79.949	-0.03099	-79.942	-0.03745	-78.439	-0.06006	-79.791	-0.09461	-79.939	-0.03451	-79.943	-0.02813
							-78.632	-0.00162	-79.949	-0.031	-79.941	-0.03745	-78.438	-0.06005	-79.79	-0.09461	-79.939	-0.03451	-79.942	-0.02813
							-78.628	-0.00162	-79.949	-0.031	-79.942	-0.03745	-78.437	-0.06004	-79.791	-0.09461	-79.94	-0.0345	-79.944	-0.02813
							-78.626	-0.00161	-79.949	-0.031	-79.942	-0.03745	-78.435	-0.06003	-79.791	-0.09461	-79.939	-0.0345	-79.943	-0.02813
							-78.624	-0.00161	-79.949	-0.031	-79.941	-0.03746	-78.433	-0.06002	-79.79	-0.09461	-79.939	-0.0345	-79.942	-0.02813
							-78.624	-0.00161	-79.949	-0.031	-79.942	-0.03746	-78.43	-0.06001	-79.791	-0.09461	-79.938	-0.0345	-79.943	-0.02813
							-78.622	-0.0016	-79.95	-0.031	-79.941	-0.03746	-78.43	-0.06	-79.79	-0.09461	-79.94	-0.0345	-79.943	-0.02813
							-78.621	-0.0016	-79.95	-0.031	-79.941	-0.03746	-78.428	-0.05999	-79.791	-0.0946	-79.939	-0.0345	-79.943	-0.02813
							-78.618	-0.0016	-79.949	-0.031	-79.942	-0.03745	-78.426	-0.05998	-79.79	-0.0946	-79.938	-0.0345	-79.942	-0.02813
							-78.616	-0.0016	-79.949	-0.031	-79.942	-0.03745	-78.424	-0.05997	-79.79	-0.09461	-79.94	-0.0345	-79.943	-0.02813
							-78.614	-0.00159	-79.949	-0.031	-79.941	-0.03745	-78.422	-0.05997	-79.79	-0.09461	-79.938	-0.0345	-79.944	-0.02813
							-78.613	-0.00159	-79.949	-0.031	-79.942	-0.03745	-78.42	-0.05996	-79.79	-0.0946	-79.94	-0.0345	-79.942	-0.02813
							-78.611	-0.00159	-79.948	-0.031	-79.941	-0.03745	-78.419	-0.05995	-79.791	-0.0946	-79.939	-0.0345	-79.943	-0.02813
							-78.61	-0.00159	-79.95	-0.031	-79.942	-0.03745	-78.417	-0.05994	-79.79	-0.0946	-79.941	-0.0345	-79.942	-0.02813
							-78.608	-0.00158	-79.948	-0.031	-79.941	-0.03745	-78.415	-0.05993	-79.79	-0.0946	-79.941	-0.03449	-79.942	-0.02813
							-78.606	-0.00158	-79.949	-0.031	-79.94	-0.03745	-78.413	-0.05992	-79.789	-0.0946	-79.939	-0.03449	-79.942	-0.02813
							-78.606	-0.00158	-79.949	-0.031	-79.942	-0.03745	-78.412	-0.05991	-79.791	-0.0946	-79.94	-0.03449	-79.942	-0.02813
							-78.603	-0.00157	-79.949	-0.031	-79.941	-0.03746	-78.41	-0.0599	-79.791	-0.0946	-79.94	-0.03449	-79.942	-0.02813
							-78.601	-0.00157	-79.949	-0.031	-79.941	-0.03746	-78.408	-0.05989	-79.79	-0.0946	-79.94	-0.03449	-79.942	-0.02813
							-78.6	-0.00157	-79.949	-0.031	-79.94	-0.03746	-78.407	-0.05988	-79.79	-0.0946	-79.94	-0.03449	-79.943	-0.02813
							-78.599	-0.00157	-79.949	-0.03101	-79.941	-0.03746	-78.406	-0.05987	-79.791	-0.0946	-79.94	-0.03449	-79.942	-0.02813
							-78.597	-0.00156	-79.948	-0.03101	-79.942	-0.03746	-78.403	-0.05986	-79.789	-0.0946	-79.939	-0.03449	-79.943	-0.02813
							-78.595	-0.00156	-79.951	-0.03101	-79.94	-0.03746	-78.403	-0.05985	-79.79	-0.0946	-79.94	-0.03449	-79.942	-0.02813
							-78.593	-0.00156	-79.949	-0.03101	-79.941	-0.03745	-78.401	-0.05984	-79.79	-0.09459	-79.939	-0.03449	-79.942	-0.02813
							-78.591	-0.00156	-79.949	-0.03101	-79.941	-0.03745	-78.399	-0.05984	-79.79	-0.09459	-79.939	-0.03449	-79.943	-0.02813
							-78.59	-0.00155	-79.949	-0.03101	-79.941	-0.03745	-78.397	-0.05983	-79.791	-0.09459	-79.94	-0.03449	-79.943	-0.02813
							-78.588	-0.00155	-79.95	-0.03101	-79.94	-0.03745	-78.396	-0.05982	-79.79	-0.09459	-79.939	-0.03449	-79.944	-0.02813
							-78.587	-0.00155	-79.949	-0.03101	-79.942	-0.03745	-78.394	-0.05981	-79.79	-0.09459	-79.94	-0.03449	-79.943	-0.02813
							-78.585	-0.00154	-79.95	-0.03101	-79.941	-0.03746	-78.393	-0.0598	-79.79	-0.09459	-79.939	-0.03449	-79.941	-0.02813
							-78.584	-0.00154	-79.95	-0.03101	-79.941	-0.03746	-78.391	-0.05979	-79.791	-0.09459	-79.938	-0.03449	-79.942	-0.02813
							-78.582	-0.00154	-79.95	-0.03101	-79.943	-0.03746	-78.389	-0.05978	-79.79	-0.09459	-79.939	-0.03449	-79.944	-0.02812
							-78.581	-0.00154	-79.951	-0.03101	-79.941	-0.03746	-78.387	-0.05977	-79.79	-0.09459	-79.939	-0.03449	-79.943	-0.02812
							-78.579	-0.00153	-79.951	-0.03101	-79.941	-0.03746	-78.387	-0.05976	-79.791	-0.09459	-79.939	-0.03449	-79.942	-0.02812
							-78.577	-0.00153	-79.949	-0.03101	-79.942	-0.03746	-78.383	-0.05975	-79.79	-0.09459	-79.938	-0.03449	-79.942	-0.02812
							-78.575	-0.00153	-79.95	-0.03101	-79.941	-0.03746	-78.382	-0.05974	-79.791	-0.09459	-79.938	-0.03449	-79.944	-0.02812
							-78.574	-0.00153	-79.951	-0.03101	-79.941	-0.03746	-78.381	-0.05973	-79.791	-0.09458	-79.94	-0.03449	-79.943	-0.02812
							-78.572	-0.00152	-79.95	-0.03101	-79.942	-0.03746	-78.38	-0.05972	-79.79	-0.09458	-79.939	-0.03448	-79.943	-0.02812
							-78.57	-0.00152	-79.948	-0.03101	-79.941	-0.03746	-78.378	-0.05971	-79.79	-0.09458	-79.94	-0.03448	-79.944	-0.02812
							-78.568	-0.00152	-79.949	-0.03101	-79.941	-0.03746	-78.376	-0.0597	-79.79	-0.09458	-79.939	-0.03448	-79.944	-0.02812
							-78.566	-0.00152	-79.95	-0.03101	-79.941	-0.03746	-78.375	-0.05969	-79.79	-0.09458	-79.938	-0.03448	-79.944	-0.02812
							-78.564	-0.00152	-79.95	-0.03101	-79.941	-0.03746	-78.373	-0.05969	-79.791	-0.09458	-79.938	-0.03448	-79.943	-0.02812
							-78.564	-0.00151	-79.95	-0.03101	-79.941	-0.03746	-78.371	-0.05968	-79.79	-0.09458	-79.937	-0.03448	-79.944	-0.02812
							-78.561	-0.00151	-79.95	-0.03101	-79.942	-0.03746	-78.369	-0.05967	-79.791	-0.09458	-79.939	-0.03448	-79.943	-0.02812
							-78.56	-0.00151	-79.95	-0.03101	-79.941	-0.03746	-78.368	-0.05966	-79.79	-0.09458	-79.939	-0.03448	-79.943	-0.02812
							-78.558	-0.00151	-79.95	-0.03101	-79.941	-0.03746	-78.367	-0.05965	-79.79	-0.09458	-79.94	-0.03448	-79.943	-0.02812
							-78.556	-0.00151	-79.949	-0.03101	-79.941	-0.03746	-78.364	-0.05964	-79.79	-0.09458	-79.939	-0.03448	-79.943	-0.02812
							-78.555	-0.00151	-79.95	-0.03101	-79.941	-0.03746	-78.363	-0.05963	-79.791	-0.09458	-79.938	-0.03448	-79.943	-0.02812
							-78.553	-0.0015	-79.949	-0.03101	-79.941	-0.03746	-78.361	-0.05962	-79.79	-0.09457	-79.939	-0.03448	-79.944	-0.02812
							-78.553	-0.0015	-79.949	-0.03101	-79.941	-0.03746	-78.36	-0.05961	-79.791	-0.09457	-79.939	-0.03448	-79.943	-0.02812
							-78.551	-0.0015	-79.948	-0.03101	-79.941	-0.03746	-78.358	-0.0596	-79.79	-0.09457	-79.939	-0.03448	-79.943	-0.02812
							-78.548	-0.0015	-79.949	-0.03101	-79.942	-0.03746	-78.357	-0.05959	-79.789	-0.09457	-79.939	-0.03448	-79.943	-0.02812
							-78.547	-0.0015	-79.949	-0.03101	-79.94	-0.03746	-78.355	-0.05958	-79.79	-0.09457	-79.939	-0.03448	-79.943	-0.02812
							-78.545	-0.00149	-79.949	-0.03102	-79.941	-0.03746	-78.353	-0.05957	-79.79	-0.09457	-79.939	-0.03448	-79.943	-0.02812
							-78.543	-0.00149	-79.949	-0.03102	-79.942	-0.03746	-78.352	-0.05956	-79.791	-0.09457	-79.938	-0.03448	-79.942	-0.02813
							-78.541	-0.00149	-79.949	-0.03102	-79.942	-0.03746	-78.352	-0.05956	-79.79	-0.09457	-79.939	-0.03448	-79.944	-0.02813
							-78.539	-0.00149	-79.948	-0.03102	-79.942	-0.03746	-78.35	-0.05955	-79.791	-0.09457	-79.938	-0.03448	-79.944	-0.02813
							-78.539	-0.00149	-79.949	-0.03102	-79.941	-0.03746	-78.348	-0.05954	-79.79	-0.09456	-79.939	-0.03448	-79.943	-0.02813
							-78.537	-0.00148	-79.949	-0.03102	-79.941	-0.03746	-78.346	-0.05953	-79.791	-0.09456	-79.938	-0.03448	-79.943	-0.02813
							-78.535	-0.00148	-79.949	-0.03102	-79.942	-0.03746	-78.343	-0.05952	-79.791	-0.09456	-79.939	-0.03448	-79.943	-0.02813
							-78.534	-0.00148	-79.95	-0.03102	-79.941	-0.03746	-78.343	-0.05951	-79.79	-0.09456	-79.939	-0.03448	-79.944	-0.02813
							-78.532	-0.00148	-79.95	-0.03102	-79.941	-0.03746	-78.34	-0.05951	-79.789	-0.09456	-79.94	-0.03448	-79.943	-0.02813
							-78.531	-0.00148	-79.95	-0.03102	-79.941	-0.03746	-78.339	-0.0595	-79.79	-0.09456	-79.939	-0.03448	-79.942	-0.02813
							-78.528	-0.00148	-79.95	-0.03102	-79.941	-0.03746	-78.335	-0.05949	-79.79	-0.09456	-79.939	-0.03448	-79.943	-0.02813
							-78.528	-0.00147	-79.949	-0.03102	-79.941	-0.03746	-78.336	-0.05948	-79.79	-0.09456	-79.939	-0.03448	-79.943	-0.02813
							-78.525	-0.00147	-79.949	-0.03102	-79.942	-0.03746	-78.334	-0.05947	-79.791	-0.09455	-79.94	-0.03448	-79.943	-0.02813
							-78.524	-0.00147	-79.949	-0.03102	-79.942	-0.03746	-78.332	-0.05946	-79.791	-0.09455	-79.939	-0.03448	-79.942	-0.02813
							-78.521	-0.00147	-79.95	-0.03102	-79.941	-0.03746	-78.33	-0.05945	-79.791	-0.09455	-79.94	-0.03448	-79.943	-0.02813
							-78.52	-0.00147	-79.95	-0.03103	-79.942	-0.03747	-78.33	-0.05944	-79.79	-0.09455	-79.94	-0.03448	-79.943	-0.02813
							-78.519	-0.00147	-79.949	-0.03103	-79.941	-0.03747	-78.327	-0.05943	-79.79	-0.09455	-79.94	-0.03448	-79.943	-0.02813
							-78.517	-0.00146	-79.95	-0.03103	-79.943	-0.03747	-78.325	-0.05942	-79.791	-0.09455	-79.94	-0.03448	-79.943	-0.02813
							-78.515	-0.00146	-79.95	-0.03103	-79.941	-0.03747	-78.324	-0.05942	-79.79	-0.09454	-79.94	-0.03447	-79.943	-0.02813
							-78.513	-0.00146	-79.95	-0.03103	-79.942	-0.03747	-78.323	-0.05941	-79.79	-0.09454	-79.94	-0.03447	-79.942	-0.02813
							-78.512	-0.00146	-79.949	-0.03103	-79.942	-0.03747	-78.32	-0.0594	-79.79	-0.09454	-79.94	-0.03447	-79.943	-0.02813
							-78.51	-0.00146	-79.95	-0.03103	-79.942	-0.03747	-78.319	-0.05939	-79.791	-0.09454	-79.939	-0.03447	-79.943	-0.02813
							-78.508	-0.00146	-79.949	-0.03103	-79.942	-0.03747	-78.317	-0.05938	-79.791	-0.09454	-79.94	-0.03447	-79.943	-0.02813
							-78.507	-0.00145	-79.949	-0.03103	-79.941	-0.03747	-78.315	-0.05938	-79.792	-0.09454	-79.939	-0.03447	-79.943	-0.02813
							-78.505	-0.00145	-79.949	-0.03103	-79.942	-0.03747	-78.313	-0.05937	-79.79	-0.09454	-79.94	-0.03447	-79.942	-0.02813
							-78.505	-0.00145	-79.948	-0.03103	-79.941	-0.03747	-78.312	-0.05936	-79.791	-0.09453	-79.94	-0.03447	-79.942	-0.02813
							-78.502	-0.00145	-79.948	-0.03103	-79.942	-0.03747	-78.311	-0.05935	-79.789	-0.09453	-79.94	-0.03447	-79.943	-0.02813
							-78.5	-0.00145	-79.949	-0.03103	-79.942	-0.03748	-78.308	-0.05934	-79.792	-0.09453	-79.939	-0.03447	-79.942	-0.02813
							-78.499	-0.00145	-79.949	-0.03103	-79.941	-0.03748	-78.306	-0.05934	-79.791	-0.09453	-79.939	-0.03447	-79.942	-0.02813
							-78.496	-0.00145	-79.949	-0.03103	-79.941	-0.03748	-78.306	-0.05933	-79.791	-0.09453	-79.939	-0.03447	-79.942	-0.02813
							-78.495	-0.00144	-79.949	-0.03103	-79.941	-0.03748	-78.304	-0.05932	-79.791	-0.09453	-79.941	-0.03447	-79.943	-0.02813
							-78.493	-0.00144	-79.95	-0.03103	-79.941	-0.03748	-78.302	-0.05931	-79.791	-0.09453	-79.939	-0.03447	-79.943	-0.02814
							-78.491	-0.00144	-79.949	-0.03103	-79.943	-0.03748	-78.3	-0.0593	-79.791	-0.09453	-79.938	-0.03447	-79.943	-0.02814
							-78.49	-0.00144	-79.949	-0.03103	-79.942	-0.03748	-78.297	-0.05929	-79.789	-0.09453	-79.94	-0.03447	-79.941	-0.02814
							-78.487	-0.00143	-79.948	-0.03103	-79.942	-0.03749	-78.295	-0.05928	-79.791	-0.09453	-79.939	-0.03447	-79.943	-0.02814
							-78.488	-0.00143	-79.949	-0.03103	-79.942	-0.03749	-78.295	-0.05928	-79.79	-0.09452	-79.939	-0.03447	-79.943	-0.02814
							-78.485	-0.00143	-79.949	-0.03103	-79.941	-0.03749	-78.293	-0.05927	-79.79	-0.09452	-79.94	-0.03447	-79.943	-0.02814
							-78.484	-0.00143	-79.949	-0.03103	-79.941	-0.03749	-78.292	-0.05926	-79.79	-0.09452	-79.94	-0.03447	-79.942	-0.02814
							-78.482	-0.00143	-79.951	-0.03103	-79.942	-0.03749	-78.291	-0.05925	-79.791	-0.09452	-79.94	-0.03447	-79.943	-0.02814
							-78.481	-0.00143	-79.949	-0.03103	-79.942	-0.03749	-78.289	-0.05924	-79.791	-0.09452	-79.938	-0.03447	-79.942	-0.02814
							-78.479	-0.00142	-79.95	-0.03103	-79.942	-0.03749	-78.287	-0.05923	-79.791	-0.09452	-79.939	-0.03447	-79.942	-0.02814
							-78.477	-0.00142	-79.95	-0.03103	-79.942	-0.03749	-78.285	-0.05922	-79.789	-0.09452	-79.938	-0.03447	-79.943	-0.02814
							-78.476	-0.00142	-79.95	-0.03103	-79.942	-0.03749	-78.284	-0.05921	-79.79	-0.09452	-79.938	-0.03447	-79.943	-0.02814
							-78.474	-0.00142	-79.948	-0.03103	-79.942	-0.03749	-78.282	-0.0592	-79.791	-0.09452	-79.939	-0.03447	-79.942	-0.02814
							-78.472	-0.00142	-79.949	-0.03103	-79.941	-0.03749	-78.281	-0.05919	-79.79	-0.09452	-79.939	-0.03447	-79.943	-0.02814
							-78.469	-0.00142	-79.949	-0.03103	-79.943	-0.0375	-78.279	-0.05919	-79.789	-0.09452	-79.939	-0.03447	-79.943	-0.02814
							-78.468	-0.00142	-79.95	-0.03103	-79.943	-0.0375	-78.276	-0.05918	-79.792	-0.09451	-79.938	-0.03447	-79.944	-0.02814
							-78.467	-0.00142	-79.949	-0.03103	-79.942	-0.0375	-78.275	-0.05917	-79.791	-0.09451	-79.938	-0.03447	-79.943	-0.02814
							-78.466	-0.00142	-79.95	-0.03103	-79.941	-0.0375	-78.275	-0.05916	-79.791	-0.09451	-79.938	-0.03447	-79.943	-0.02814
							-78.463	-0.00141	-79.948	-0.03103	-79.942	-0.0375	-78.272	-0.05915	-79.79	-0.09451	-79.937	-0.03447	-79.943	-0.02814
							-78.461	-0.00141	-79.95	-0.03103	-79.941	-0.0375	-78.271	-0.05914	-79.79	-0.09451	-79.94	-0.03447	-79.944	-0.02814
							-78.46	-0.00141	-79.949	-0.03103	-79.941	-0.0375	-78.269	-0.05913	-79.79	-0.09451	-79.939	-0.03447	-79.943	-0.02814
							-78.458	-0.00141	-79.948	-0.03103	-79.941	-0.0375	-78.267	-0.05912	-79.792	-0.09451	-79.939	-0.03447	-79.943	-0.02814
							-78.457	-0.00141	-79.949	-0.03103	-79.942	-0.0375	-78.266	-0.05911	-79.79	-0.0945	-79.94	-0.03447	-79.944	-0.02814
							-78.456	-0.00141	-79.949	-0.03103	-79.942	-0.0375	-78.265	-0.05911	-79.791	-0.0945	-79.939	-0.03447	-79.943	-0.02814
							-78.454	-0.00141	-79.95	-0.03102	-79.942	-0.0375	-78.262	-0.0591	-79.791	-0.0945	-79.939	-0.03447	-79.943	-0.02814
							-78.453	-0.0014	-79.95	-0.03102	-79.943	-0.0375	-78.261	-0.05909	-79.791	-0.0945	-79.939	-0.03447	-79.943	-0.02814
							-78.452	-0.0014	-79.949	-0.03102	-79.942	-0.0375	-78.26	-0.05908	-79.79	-0.0945	-79.938	-0.03447	-79.943	-0.02814
							-78.45	-0.0014	-79.949	-0.03102	-79.942	-0.0375	-78.258	-0.05907	-79.791	-0.0945	-79.94	-0.03447	-79.942	-0.02815
							-78.447	-0.0014	-79.949	-0.03102	-79.941	-0.0375	-78.256	-0.05906	-79.789	-0.09449	-79.939	-0.03447	-79.943	-0.02815
							-78.446	-0.0014	-79.949	-0.03102	-79.942	-0.0375	-78.254	-0.05906	-79.79	-0.09449	-79.939	-0.03447	-79.943	-0.02815
							-78.444	-0.0014	-79.949	-0.03102	-79.942	-0.0375	-78.252	-0.05905	-79.79	-0.09449	-79.939	-0.03447	-79.944	-0.02815
							-78.442	-0.0014	-79.949	-0.03102	-79.941	-0.0375	-78.251	-0.05904	-79.791	-0.09449	-79.939	-0.03447	-79.942	-0.02815
							-78.442	-0.00139	-79.949	-0.03102	-79.941	-0.0375	-78.249	-0.05903	-79.791	-0.09449	-79.94	-0.03448	-79.943	-0.02815
							-78.439	-0.00139	-79.949	-0.03102	-79.941	-0.0375	-78.248	-0.05902	-79.79	-0.09448	-79.938	-0.03448	-79.944	-0.02815
							-78.437	-0.00139	-79.949	-0.03102	-79.941	-0.0375	-78.247	-0.05902	-79.79	-0.09448	-79.941	-0.03448	-79.943	-0.02815
							-78.435	-0.00139	-79.949	-0.03102	-79.941	-0.0375	-78.245	-0.05901	-79.79	-0.09448	-79.939	-0.03448	-79.944	-0.02815
							-78.433	-0.00139	-79.949	-0.03102	-79.94	-0.0375	-78.242	-0.059	-79.79	-0.09448	-79.939	-0.03448	-79.942	-0.02815
							-78.433	-0.00138	-79.95	-0.03102	-79.941	-0.03751	-78.242	-0.05899	-79.789	-0.09448	-79.94	-0.03448	-79.943	-0.02815
							-78.43	-0.00138	-79.95	-0.03102	-79.942	-0.03751	-78.24	-0.05898	-79.79	-0.09448	-79.94	-0.03448	-79.944	-0.02815
							-78.429	-0.00138	-79.949	-0.03102	-79.94	-0.03751	-78.237	-0.05898	-79.79	-0.09448	-79.938	-0.03448	-79.943	-0.02815
							-78.427	-0.00138	-79.949	-0.03102	-79.941	-0.03751	-78.236	-0.05897	-79.791	-0.09448	-79.939	-0.03448	-79.944	-0.02815
							-78.426	-0.00138	-79.95	-0.03102	-79.94	-0.03751	-78.235	-0.05896	-79.79	-0.09447	-79.939	-0.03448	-79.942	-0.02815
							-78.424	-0.00138	-79.95	-0.03102	-79.942	-0.03751	-78.234	-0.05895	-79.79	-0.09447	-79.939	-0.03448	-79.943	-0.02815
							-78.422	-0.00138	-79.948	-0.03102	-79.941	-0.03751	-78.231	-0.05894	-79.792	-0.09447	-79.941	-0.03448	-79.943	-0.02816
							-78.42	-0.00138	-79.948	-0.03102	-79.942	-0.03751	-78.23	-0.05893	-79.79	-0.09447	-79.94	-0.03448	-79.943	-0.02816
							-78.418	-0.00137	-79.95	-0.03102	-79.942	-0.03751	-78.229	-0.05892	-79.791	-0.09447	-79.94	-0.03448	-79.944	-0.02816
							-78.417	-0.00137	-79.95	-0.03102	-79.941	-0.03751	-78.227	-0.05891	-79.79	-0.09447	-79.939	-0.03448	-79.943	-0.02816
							-78.415	-0.00137	-79.95	-0.03103	-79.941	-0.03751	-78.225	-0.0589	-79.79	-0.09447	-79.941	-0.03448	-79.943	-0.02816
							-78.413	-0.00137	-79.948	-0.03103	-79.941	-0.03751	-78.223	-0.0589	-79.79	-0.09447	-79.94	-0.03448	-79.943	-0.02816
							-78.412	-0.00137	-79.949	-0.03103	-79.941	-0.03751	-78.221	-0.05889	-79.791	-0.09447	-79.941	-0.03448	-79.943	-0.02816
							-78.41	-0.00137	-79.95	-0.03103	-79.942	-0.03751	-78.22	-0.05888	-79.791	-0.09446	-79.94	-0.03448	-79.943	-0.02816
							-78.41	-0.00136	-79.95	-0.03103	-79.941	-0.03751	-78.219	-0.05887	-79.791	-0.09446	-79.94	-0.03448	-79.943	-0.02816
							-78.406	-0.00136	-79.949	-0.03103	-79.941	-0.03751	-78.217	-0.05886	-79.79	-0.09446	-79.939	-0.03448	-79.943	-0.02816
							-78.406	-0.00136	-79.95	-0.03103	-79.941	-0.03751	-78.215	-0.05885	-79.79	-0.09446	-79.94	-0.03448	-79.942	-0.02816
							-78.404	-0.00136	-79.95	-0.03103	-79.94	-0.03751	-78.213	-0.05885	-79.79	-0.09446	-79.939	-0.03448	-79.943	-0.02816
							-78.402	-0.00136	-79.949	-0.03103	-79.941	-0.03751	-78.211	-0.05884	-79.79	-0.09446	-79.94	-0.03448	-79.943	-0.02816
							-78.401	-0.00136	-79.949	-0.03103	-79.941	-0.03751	-78.211	-0.05883	-79.79	-0.09446	-79.94	-0.03448	-79.944	-0.02816
							-78.399	-0.00136	-79.948	-0.03103	-79.942	-0.03751	-78.209	-0.05882	-79.79	-0.09445	-79.94	-0.03448	-79.943	-0.02816
							-78.396	-0.00136	-79.95	-0.03103	-79.941	-0.03751	-78.207	-0.05881	-79.791	-0.09445	-79.939	-0.03448	-79.944	-0.02816
							-78.396	-0.00135	-79.949	-0.03103	-79.941	-0.03751	-78.206	-0.05881	-79.79	-0.09445	-79.938	-0.03448	-79.943	-0.02816
							-78.393	-0.00135	-79.949	-0.03103	-79.942	-0.03751	-78.203	-0.0588	-79.79	-0.09445	-79.94	-0.03448	-79.944	-0.02816
							-78.391	-0.00135	-79.951	-0.03103	-79.942	-0.03751	-78.202	-0.05879	-79.791	-0.09445	-79.939	-0.03448	-79.942	-0.02816
							-78.39	-0.00135	-79.949	-0.03103	-79.942	-0.03751	-78.201	-0.05878	-79.789	-0.09445	-79.939	-0.03448	-79.942	-0.02816
							-78.388	-0.00135	-79.951	-0.03103	-79.94	-0.03751	-78.199	-0.05878	-79.79	-0.09445	-79.94	-0.03448	-79.942	-0.02816
							-78.386	-0.00135	-79.949	-0.03103	-79.941	-0.03751	-78.197	-0.05877	-79.791	-0.09445	-79.939	-0.03448	-79.943	-0.02816
							-78.385	-0.00134	-79.949	-0.03103	-79.942	-0.03751	-78.195	-0.05876	-79.791	-0.09445	-79.94	-0.03448	-79.943	-0.02816
							-78.383	-0.00134	-79.95	-0.03103	-79.942	-0.03751	-78.193	-0.05875	-79.791	-0.09445	-79.939	-0.03448	-79.943	-0.02816
							-78.381	-0.00134	-79.949	-0.03103	-79.941	-0.03751	-78.192	-0.05874	-79.79	-0.09444	-79.939	-0.03448	-79.943	-0.02816
							-78.38	-0.00134	-79.949	-0.03103	-79.941	-0.03751	-78.19	-0.05873	-79.79	-0.09444	-79.94	-0.03448	-79.942	-0.02816
							-78.378	-0.00134	-79.95	-0.03103	-79.942	-0.03751	-78.188	-0.05873	-79.79	-0.09444	-79.94	-0.03448	-79.942	-0.02816
							-78.376	-0.00134	-79.95	-0.03103	-79.942	-0.03751	-78.187	-0.05872	-79.79	-0.09444	-79.94	-0.03448	-79.943	-0.02816
							-78.373	-0.00134	-79.95	-0.03103	-79.942	-0.03751	-78.185	-0.05871	-79.789	-0.09444	-79.939	-0.03448	-79.943	-0.02816
							-78.374	-0.00134	-79.949	-0.03103	-79.942	-0.03751	-78.183	-0.0587	-79.79	-0.09444	-79.94	-0.03448	-79.943	-0.02816
							-78.37	-0.00134	-79.948	-0.03103	-79.942	-0.03751	-78.182	-0.05869	-79.791	-0.09444	-79.94	-0.03448	-79.942	-0.02816
							-78.371	-0.00134	-79.949	-0.03103	-79.942	-0.03751	-78.181	-0.05868	-79.792	-0.09444	-79.939	-0.03448	-79.943	-0.02816
							-78.368	-0.00133	-79.949	-0.03103	-79.942	-0.03751	-78.178	-0.05867	-79.791	-0.09443	-79.939	-0.03448	-79.943	-0.02816
							-78.367	-0.00133	-79.949	-0.03103	-79.94	-0.03751	-78.177	-0.05867	-79.79	-0.09443	-79.94	-0.03448	-79.943	-0.02816
							-78.366	-0.00133	-79.95	-0.03103	-79.942	-0.03751	-78.176	-0.05866	-79.79	-0.09443	-79.939	-0.03447	-79.943	-0.02816
							-78.363	-0.00133	-79.949	-0.03103	-79.941	-0.03751	-78.174	-0.05865	-79.789	-0.09443	-79.94	-0.03447	-79.943	-0.02816
							-78.362	-0.00133	-79.95	-0.03103	-79.942	-0.03751	-78.172	-0.05864	-79.79	-0.09443	-79.939	-0.03447	-79.942	-0.02816
							-78.36	-0.00133	-79.951	-0.03103	-79.942	-0.03751	-78.17	-0.05863	-79.79	-0.09443	-79.94	-0.03447	-79.943	-0.02816
							-78.358	-0.00133	-79.95	-0.03103	-79.941	-0.03751	-78.169	-0.05862	-79.789	-0.09443	-79.939	-0.03447	-79.943	-0.02816
							-78.358	-0.00133	-79.95	-0.03103	-79.941	-0.03751	-78.167	-0.05862	-79.789	-0.09442	-79.94	-0.03447	-79.943	-0.02816
							-78.356	-0.00133	-79.95	-0.03103	-79.941	-0.03751	-78.165	-0.05861	-79.79	-0.09442	-79.939	-0.03447	-79.943	-0.02816
							-78.353	-0.00133	-79.95	-0.03103	-79.942	-0.03751	-78.165	-0.0586	-79.79	-0.09442	-79.94	-0.03447	-79.944	-0.02816
							-78.353	-0.00133	-79.949	-0.03103	-79.94	-0.03751	-78.161	-0.05859	-79.79	-0.09442	-79.94	-0.03447	-79.943	-0.02816
							-78.351	-0.00133	-79.949	-0.03103	-79.942	-0.03751	-78.16	-0.05858	-79.789	-0.09442	-79.939	-0.03447	-79.944	-0.02816
							-78.348	-0.00132	-79.949	-0.03103	-79.941	-0.03751	-78.158	-0.05857	-79.789	-0.09442	-79.94	-0.03447	-79.944	-0.02816
							-78.348	-0.00132	-79.949	-0.03103	-79.942	-0.03751	-78.157	-0.05857	-79.79	-0.09442	-79.939	-0.03447	-79.943	-0.02816
							-78.345	-0.00132	-79.95	-0.03103	-79.941	-0.03751	-78.156	-0.05856	-79.79	-0.09442	-79.939	-0.03447	-79.942	-0.02816
							-78.343	-0.00132	-79.948	-0.03103	-79.942	-0.03751	-78.154	-0.05855	-79.79	-0.09441	-79.94	-0.03447	-79.945	-0.02816
							-78.342	-0.00132	-79.948	-0.03103	-79.942	-0.03751	-78.152	-0.05854	-79.79	-0.09441	-79.939	-0.03447	-79.944	-0.02816
							-78.34	-0.00132	-79.949	-0.03103	-79.941	-0.03751	-78.152	-0.05853	-79.791	-0.09441	-79.939	-0.03447	-79.945	-0.02816
							-78.339	-0.00132	-79.949	-0.03103	-79.942	-0.03751	-78.149	-0.05852	-79.791	-0.09441	-79.94	-0.03447	-79.943	-0.02816
							-78.336	-0.00131	-79.95	-0.03103	-79.941	-0.03751	-78.148	-0.05852	-79.791	-0.09441	-79.939	-0.03447	-79.944	-0.02816
							-78.334	-0.00131	-79.949	-0.03103	-79.941	-0.03751	-78.146	-0.05851	-79.79	-0.09441	-79.939	-0.03447	-79.943	-0.02816
							-78.333	-0.00131	-79.949	-0.03103	-79.941	-0.03751	-78.144	-0.0585	-79.79	-0.09441	-79.939	-0.03447	-79.943	-0.02816
							-78.331	-0.00131	-79.95	-0.03103	-79.941	-0.03751	-78.143	-0.05849	-79.79	-0.09441	-79.94	-0.03447	-79.944	-0.02816
							-78.33	-0.00131	-79.949	-0.03103	-79.941	-0.03752	-78.14	-0.05849	-79.791	-0.09441	-79.94	-0.03447	-79.944	-0.02816
							-78.329	-0.00131	-79.948	-0.03103	-79.941	-0.03752	-78.139	-0.05848	-79.79	-0.09441	-79.939	-0.03447	-79.943	-0.02816
							-78.327	-0.00131	-79.948	-0.03103	-79.941	-0.03752	-78.137	-0.05847	-79.791	-0.09441	-79.94	-0.03447	-79.943	-0.02816
							-78.325	-0.00131	-79.949	-0.03103	-79.941	-0.03752	-78.136	-0.05846	-79.792	-0.09441	-79.94	-0.03447	-79.943	-0.02816
							-78.323	-0.00131	-79.949	-0.03103	-79.942	-0.03751	-78.134	-0.05845	-79.791	-0.09441	-79.939	-0.03447	-79.943	-0.02816
							-78.322	-0.00131	-79.949	-0.03103	-79.942	-0.03751	-78.134	-0.05844	-79.79	-0.09441	-79.938	-0.03447	-79.944	-0.02816
							-78.32	-0.0013	-79.95	-0.03103	-79.942	-0.03751	-78.131	-0.05844	-79.791	-0.09441	-79.939	-0.03447	-79.944	-0.02816
							-78.318	-0.0013	-79.949	-0.03103	-79.941	-0.03751	-78.129	-0.05843	-79.79	-0.09441	-79.939	-0.03447	-79.943	-0.02816
							-78.317	-0.0013	-79.949	-0.03103	-79.941	-0.03751	-78.127	-0.05842	-79.79	-0.09441	-79.94	-0.03447	-79.943	-0.02816
							-78.315	-0.0013	-79.95	-0.03103	-79.942	-0.03751	-78.127	-0.05841	-79.791	-0.09441	-79.939	-0.03447	-79.944	-0.02816
							-78.314	-0.0013	-79.95	-0.03103	-79.941	-0.03751	-78.125	-0.0584	-79.791	-0.0944	-79.939	-0.03447	-79.943	-0.02816
							-78.312	-0.0013	-79.95	-0.03103	-79.942	-0.03751	-78.123	-0.05839	-79.791	-0.0944	-79.94	-0.03447	-79.943	-0.02816
							-78.311	-0.00129	-79.949	-0.03103	-79.941	-0.03751	-78.122	-0.05838	-79.791	-0.0944	-79.94	-0.03447	-79.944	-0.02816
							-78.308	-0.00129	-79.949	-0.03103	-79.942	-0.03751	-78.12	-0.05838	-79.79	-0.0944	-79.94	-0.03447	-79.944	-0.02816
							-78.307	-0.00129	-79.949	-0.03103	-79.941	-0.03751	-78.117	-0.05837	-79.79	-0.0944	-79.94	-0.03447	-79.944	-0.02816
							-78.306	-0.00129	-79.949	-0.03103	-79.942	-0.03751	-78.117	-0.05836	-79.79	-0.0944	-79.939	-0.03447	-79.943	-0.02816
							-78.304	-0.00129	-79.948	-0.03103	-79.941	-0.03751	-78.114	-0.05835	-79.79	-0.0944	-79.939	-0.03447	-79.943	-0.02816
							-78.303	-0.00129	-79.949	-0.03103	-79.942	-0.03751	-78.113	-0.05834	-79.791	-0.0944	-79.94	-0.03447	-79.942	-0.02816
							-78.301	-0.00129	-79.949	-0.03103	-79.941	-0.03751	-78.111	-0.05833	-79.79	-0.0944	-79.939	-0.03447	-79.942	-0.02816
							-78.299	-0.00129	-79.949	-0.03103	-79.942	-0.03751	-78.11	-0.05833	-79.791	-0.0944	-79.94	-0.03447	-79.943	-0.02816
							-78.297	-0.00129	-79.949	-0.03102	-79.942	-0.03751	-78.108	-0.05832	-79.79	-0.09439	-79.939	-0.03447	-79.943	-0.02816
							-78.295	-0.00129	-79.949	-0.03102	-79.942	-0.03751	-78.105	-0.05831	-79.791	-0.09439	-79.938	-0.03447	-79.942	-0.02816
							-78.294	-0.00129	-79.949	-0.03102	-79.942	-0.03751	-78.104	-0.0583	-79.792	-0.09439	-79.938	-0.03447	-79.943	-0.02816
							-78.292	-0.00129	-79.947	-0.03102	-79.94	-0.03751	-78.103	-0.05829	-79.79	-0.09439	-79.94	-0.03447	-79.943	-0.02816
							-78.291	-0.00129	-79.949	-0.03102	-79.941	-0.03751	-78.101	-0.05828	-79.79	-0.09439	-79.939	-0.03448	-79.943	-0.02816
							-78.289	-0.00129	-79.949	-0.03102	-79.941	-0.03751	-78.101	-0.05827	-79.79	-0.09439	-79.939	-0.03448	-79.943	-0.02816
							-78.287	-0.00129	-79.949	-0.03102	-79.942	-0.03751	-78.099	-0.05827	-79.791	-0.09439	-79.94	-0.03448	-79.943	-0.02816
							-78.286	-0.00128	-79.949	-0.03102	-79.942	-0.03751	-78.095	-0.05826	-79.791	-0.09439	-79.94	-0.03448	-79.943	-0.02816
							-78.285	-0.00128	-79.948	-0.03102	-79.942	-0.03752	-78.095	-0.05825	-79.791	-0.09439	-79.94	-0.03448	-79.943	-0.02816
							-78.282	-0.00128	-79.949	-0.03102	-79.941	-0.03752	-78.094	-0.05824	-79.791	-0.09439	-79.939	-0.03448	-79.944	-0.02816
							-78.281	-0.00128	-79.949	-0.03102	-79.94	-0.03752	-78.091	-0.05823	-79.79	-0.09439	-79.94	-0.03448	-79.943	-0.02816
							-78.279	-0.00128	-79.949	-0.03102	-79.94	-0.03752	-78.091	-0.05822	-79.791	-0.09439	-79.939	-0.03448	-79.943	-0.02816
							-78.277	-0.00128	-79.951	-0.03102	-79.942	-0.03752	-78.088	-0.05822	-79.791	-0.09439	-79.94	-0.03448	-79.944	-0.02816
							-78.275	-0.00128	-79.948	-0.03102	-79.942	-0.03752	-78.087	-0.05821	-79.791	-0.09439	-79.939	-0.03448	-79.942	-0.02816
							-78.274	-0.00128	-79.949	-0.03102	-79.942	-0.03752	-78.085	-0.0582	-79.792	-0.09439	-79.94	-0.03448	-79.942	-0.02816
							-78.273	-0.00128	-79.947	-0.03102	-79.942	-0.03752	-78.083	-0.05819	-79.791	-0.09439	-79.939	-0.03448	-79.943	-0.02816
							-78.271	-0.00128	-79.948	-0.03102	-79.942	-0.03752	-78.081	-0.05819	-79.791	-0.09439	-79.94	-0.03448	-79.943	-0.02816
							-78.269	-0.00128	-79.951	-0.03102	-79.942	-0.03752	-78.08	-0.05818	-79.79	-0.09439	-79.939	-0.03448	-79.942	-0.02815
							-78.268	-0.00128	-79.949	-0.03102	-79.941	-0.03752	-78.078	-0.05817	-79.791	-0.09439	-79.94	-0.03447	-79.944	-0.02815
							-78.264	-0.00128	-79.948	-0.03102	-79.942	-0.03752	-78.076	-0.05816	-79.791	-0.09439	-79.94	-0.03447	-79.943	-0.02816
							-78.264	-0.00128	-79.95	-0.03103	-79.942	-0.03752	-78.075	-0.05815	-79.79	-0.09439	-79.939	-0.03447	-79.943	-0.02816
							-78.262	-0.00128	-79.949	-0.03103	-79.942	-0.03752	-78.073	-0.05814	-79.79	-0.09439	-79.939	-0.03447	-79.944	-0.02816
							-78.26	-0.00128	-79.949	-0.03103	-79.943	-0.03752	-78.071	-0.05814	-79.791	-0.09439	-79.939	-0.03447	-79.943	-0.02816
							-78.259	-0.00128	-79.95	-0.03103	-79.942	-0.03752	-78.071	-0.05813	-79.791	-0.09438	-79.939	-0.03447	-79.943	-0.02816
							-78.258	-0.00128	-79.949	-0.03103	-79.942	-0.03752	-78.068	-0.05812	-79.79	-0.09438	-79.938	-0.03447	-79.943	-0.02816
							-78.256	-0.00127	-79.948	-0.03103	-79.942	-0.03752	-78.066	-0.05811	-79.791	-0.09438	-79.939	-0.03447	-79.943	-0.02816
							-78.255	-0.00127	-79.949	-0.03103	-79.941	-0.03752	-78.066	-0.0581	-79.791	-0.09438	-79.938	-0.03447	-79.944	-0.02816
							-78.253	-0.00127	-79.951	-0.03103	-79.942	-0.03752	-78.064	-0.0581	-79.792	-0.09438	-79.94	-0.03447	-79.942	-0.02816
							-78.25	-0.00127	-79.95	-0.03103	-79.943	-0.03752	-78.061	-0.05809	-79.791	-0.09438	-79.94	-0.03447	-79.943	-0.02816
							-78.25	-0.00127	-79.949	-0.03103	-79.942	-0.03752	-78.06	-0.05808	-79.791	-0.09438	-79.939	-0.03447	-79.943	-0.02816
							-78.247	-0.00127	-79.949	-0.03103	-79.943	-0.03752	-78.06	-0.05807	-79.791	-0.09438	-79.939	-0.03447	-79.943	-0.02816
							-78.245	-0.00127	-79.95	-0.03103	-79.942	-0.03753	-78.057	-0.05806	-79.791	-0.09438	-79.939	-0.03447	-79.943	-0.02816
							-78.243	-0.00127	-79.95	-0.03103	-79.942	-0.03753	-78.056	-0.05805	-79.79	-0.09438	-79.939	-0.03447	-79.943	-0.02816
							-78.243	-0.00127	-79.95	-0.03103	-79.942	-0.03753	-78.052	-0.05804	-79.791	-0.09438	-79.939	-0.03447	-79.944	-0.02815
							-78.241	-0.00127	-79.949	-0.03103	-79.942	-0.03753	-78.052	-0.05804	-79.792	-0.09438	-79.939	-0.03447	-79.944	-0.02815
							-78.239	-0.00127	-79.949	-0.03103	-79.942	-0.03753	-78.05	-0.05803	-79.792	-0.09438	-79.938	-0.03447	-79.943	-0.02815
							-78.237	-0.00127	-79.95	-0.03103	-79.942	-0.03753	-78.048	-0.05802	-79.791	-0.09438	-79.939	-0.03447	-79.942	-0.02815
							-78.236	-0.00127	-79.949	-0.03103	-79.943	-0.03753	-78.047	-0.05801	-79.792	-0.09438	-79.939	-0.03448	-79.943	-0.02815
							-78.234	-0.00127	-79.949	-0.03103	-79.942	-0.03753	-78.045	-0.058	-79.792	-0.09438	-79.939	-0.03448	-79.944	-0.02815
							-78.233	-0.00127	-79.95	-0.03103	-79.942	-0.03753	-78.043	-0.058	-79.791	-0.09438	-79.94	-0.03448	-79.943	-0.02815
							-78.23	-0.00127	-79.95	-0.03103	-79.941	-0.03753	-78.042	-0.05799	-79.791	-0.09438	-79.939	-0.03448	-79.943	-0.02816
							-78.23	-0.00126	-79.95	-0.03103	-79.942	-0.03753	-78.039	-0.05798	-79.791	-0.09438	-79.939	-0.03448	-79.944	-0.02816
							-78.228	-0.00126	-79.949	-0.03103	-79.942	-0.03753	-78.038	-0.05797	-79.791	-0.09438	-79.938	-0.03448	-79.944	-0.02816
							-78.227	-0.00126	-79.949	-0.03103	-79.942	-0.03754	-78.036	-0.05796	-79.791	-0.09438	-79.939	-0.03448	-79.944	-0.02816
							-78.225	-0.00126	-79.948	-0.03103	-79.942	-0.03754	-78.035	-0.05795	-79.792	-0.09438	-79.939	-0.03448	-79.943	-0.02816
							-78.224	-0.00126	-79.949	-0.03103	-79.941	-0.03754	-78.033	-0.05795	-79.791	-0.09438	-79.939	-0.03448	-79.943	-0.02816
							-78.222	-0.00126	-79.95	-0.03103	-79.942	-0.03754	-78.033	-0.05794	-79.791	-0.09438	-79.939	-0.03448	-79.944	-0.02816
							-78.219	-0.00126	-79.949	-0.03103	-79.942	-0.03754	-78.03	-0.05793	-79.791	-0.09438	-79.94	-0.03448	-79.942	-0.02816
							-78.217	-0.00126	-79.95	-0.03103	-79.941	-0.03754	-78.028	-0.05792	-79.789	-0.09438	-79.939	-0.03448	-79.943	-0.02816
							-78.216	-0.00126	-79.949	-0.03103	-79.942	-0.03754	-78.027	-0.05791	-79.791	-0.09438	-79.938	-0.03448	-79.944	-0.02816
							-78.214	-0.00125	-79.949	-0.03103	-79.942	-0.03754	-78.026	-0.0579	-79.792	-0.09438	-79.939	-0.03448	-79.943	-0.02816
							-78.213	-0.00125	-79.948	-0.03103	-79.941	-0.03754	-78.024	-0.0579	-79.79	-0.09438	-79.939	-0.03448	-79.943	-0.02816
							-78.211	-0.00125	-79.949	-0.03103	-79.941	-0.03754	-78.022	-0.05789	-79.79	-0.09438	-79.939	-0.03448	-79.943	-0.02816
							-78.209	-0.00125	-79.95	-0.03103	-79.942	-0.03754	-78.019	-0.05788	-79.79	-0.09438	-79.94	-0.03448	-79.943	-0.02816
							-78.207	-0.00125	-79.949	-0.03103	-79.941	-0.03754	-78.018	-0.05787	-79.79	-0.09438	-79.939	-0.03448	-79.943	-0.02816
							-78.205	-0.00125	-79.95	-0.03103	-79.942	-0.03754	-78.016	-0.05786	-79.792	-0.09438	-79.94	-0.03448	-79.943	-0.02816
							-78.203	-0.00125	-79.95	-0.03103	-79.942	-0.03754	-78.016	-0.05785	-79.79	-0.09438	-79.94	-0.03448	-79.943	-0.02816
							-78.202	-0.00125	-79.948	-0.03103	-79.942	-0.03754	-78.013	-0.05784	-79.79	-0.09438	-79.939	-0.03448	-79.944	-0.02816
							-78.201	-0.00125	-79.95	-0.03103	-79.943	-0.03754	-78.013	-0.05783	-79.79	-0.09438	-79.939	-0.03448	-79.944	-0.02816
							-78.199	-0.00124	-79.95	-0.03103	-79.941	-0.03754	-78.011	-0.05782	-79.789	-0.09438	-79.939	-0.03448	-79.943	-0.02816
							-78.197	-0.00124	-79.95	-0.03103	-79.941	-0.03754	-78.008	-0.05782	-79.791	-0.09438	-79.94	-0.03448	-79.943	-0.02816
							-78.195	-0.00124	-79.95	-0.03103	-79.942	-0.03754	-78.006	-0.05781	-79.789	-0.09438	-79.938	-0.03448	-79.943	-0.02816
							-78.193	-0.00124	-79.949	-0.03103	-79.942	-0.03754	-78.004	-0.0578	-79.791	-0.09438	-79.939	-0.03448	-79.943	-0.02817
							-78.191	-0.00124	-79.95	-0.03103	-79.941	-0.03754	-78.003	-0.05779	-79.791	-0.09438	-79.94	-0.03448	-79.943	-0.02817
							-78.191	-0.00124	-79.949	-0.03103	-79.941	-0.03754	-78.001	-0.05778	-79.79	-0.09438	-79.939	-0.03448	-79.943	-0.02817
							-78.188	-0.00124	-79.949	-0.03103	-79.943	-0.03754	-78	-0.05777	-79.791	-0.09438	-79.939	-0.03448	-79.943	-0.02817
							-78.186	-0.00124	-79.949	-0.03103	-79.941	-0.03754	-77.999	-0.05776	-79.79	-0.09438	-79.94	-0.03448	-79.943	-0.02817
							-78.186	-0.00124	-79.95	-0.03104	-79.94	-0.03754	-77.996	-0.05776	-79.79	-0.09438	-79.939	-0.03448	-79.943	-0.02817
							-78.184	-0.00124	-79.95	-0.03104	-79.942	-0.03754	-77.996	-0.05775	-79.791	-0.09438	-79.94	-0.03449	-79.943	-0.02817
							-78.183	-0.00123	-79.949	-0.03104	-79.941	-0.03754	-77.994	-0.05774	-79.789	-0.09438	-79.939	-0.03449	-79.943	-0.02817
							-78.181	-0.00123	-79.949	-0.03104	-79.941	-0.03754	-77.992	-0.05773	-79.79	-0.09438	-79.94	-0.03449	-79.944	-0.02817
							-78.178	-0.00123	-79.949	-0.03104	-79.941	-0.03754	-77.989	-0.05772	-79.79	-0.09437	-79.939	-0.03449	-79.942	-0.02817
							-78.178	-0.00123	-79.949	-0.03104	-79.94	-0.03754	-77.989	-0.05772	-79.79	-0.09437	-79.94	-0.03449	-79.942	-0.02817
							-78.174	-0.00123	-79.949	-0.03104	-79.941	-0.03754	-77.988	-0.05771	-79.79	-0.09437	-79.939	-0.03449	-79.943	-0.02817
							-78.173	-0.00123	-79.948	-0.03104	-79.941	-0.03754	-77.986	-0.0577	-79.79	-0.09437	-79.939	-0.03449	-79.943	-0.02817
							-78.172	-0.00123	-79.949	-0.03104	-79.941	-0.03754	-77.984	-0.05769	-79.791	-0.09437	-79.94	-0.03449	-79.943	-0.02817
							-78.171	-0.00123	-79.949	-0.03104	-79.941	-0.03754	-77.983	-0.05768	-79.789	-0.09437	-79.939	-0.03449	-79.942	-0.02817
							-78.169	-0.00123	-79.949	-0.03104	-79.942	-0.03754	-77.98	-0.05767	-79.789	-0.09437	-79.94	-0.03449	-79.943	-0.02817
							-78.166	-0.00123	-79.948	-0.03104	-79.941	-0.03754	-77.979	-0.05766	-79.789	-0.09437	-79.94	-0.03449	-79.943	-0.02817
							-78.164	-0.00123	-79.949	-0.03104	-79.941	-0.03754	-77.978	-0.05765	-79.789	-0.09437	-79.94	-0.03449	-79.943	-0.02817
							-78.164	-0.00122	-79.949	-0.03104	-79.941	-0.03754	-77.976	-0.05765	-79.79	-0.09437	-79.938	-0.03449	-79.943	-0.02817
							-78.161	-0.00122	-79.95	-0.03104	-79.941	-0.03754	-77.973	-0.05764	-79.79	-0.09437	-79.939	-0.03449	-79.944	-0.02816
							-78.162	-0.00122	-79.949	-0.03104	-79.942	-0.03754	-77.974	-0.05763	-79.791	-0.09437	-79.94	-0.03449	-79.943	-0.02816
							-78.158	-0.00122	-79.949	-0.03104	-79.941	-0.03754	-77.971	-0.05762	-79.789	-0.09437	-79.939	-0.03449	-79.942	-0.02816
							-78.157	-0.00122	-79.95	-0.03104	-79.941	-0.03754	-77.971	-0.05761	-79.791	-0.09437	-79.939	-0.03449	-79.944	-0.02816
							-78.155	-0.00122	-79.949	-0.03104	-79.941	-0.03754	-77.968	-0.0576	-79.79	-0.09437	-79.939	-0.03449	-79.944	-0.02816
							-78.153	-0.00122	-79.949	-0.03104	-79.941	-0.03754	-77.967	-0.05759	-79.791	-0.09437	-79.94	-0.03449	-79.944	-0.02816
							-78.152	-0.00122	-79.949	-0.03104	-79.942	-0.03754	-77.964	-0.05758	-79.79	-0.09437	-79.939	-0.0345	-79.943	-0.02816
							-78.151	-0.00122	-79.95	-0.03104	-79.942	-0.03754	-77.963	-0.05758	-79.791	-0.09437	-79.94	-0.0345	-79.942	-0.02816
							-78.149	-0.00122	-79.95	-0.03104	-79.942	-0.03754	-77.961	-0.05757	-79.791	-0.09437	-79.939	-0.0345	-79.942	-0.02816
							-78.147	-0.00122	-79.949	-0.03104	-79.94	-0.03754	-77.96	-0.05756	-79.792	-0.09436	-79.939	-0.0345	-79.943	-0.02816
							-78.146	-0.00122	-79.95	-0.03104	-79.941	-0.03754	-77.958	-0.05755	-79.791	-0.09436	-79.94	-0.0345	-79.944	-0.02816
							-78.144	-0.00122	-79.949	-0.03104	-79.941	-0.03754	-77.957	-0.05754	-79.791	-0.09436	-79.939	-0.0345	-79.943	-0.02816
							-78.142	-0.00122	-79.949	-0.03104	-79.942	-0.03754	-77.955	-0.05753	-79.791	-0.09436	-79.94	-0.0345	-79.943	-0.02816
							-78.14	-0.00122	-79.948	-0.03104	-79.941	-0.03754	-77.954	-0.05752	-79.791	-0.09436	-79.94	-0.0345	-79.942	-0.02816
							-78.139	-0.00122	-79.949	-0.03104	-79.942	-0.03754	-77.952	-0.05752	-79.79	-0.09436	-79.94	-0.0345	-79.944	-0.02816
							-78.137	-0.00122	-79.949	-0.03104	-79.941	-0.03754	-77.95	-0.05751	-79.79	-0.09436	-79.939	-0.0345	-79.942	-0.02816
							-78.137	-0.00122	-79.949	-0.03104	-79.941	-0.03754	-77.948	-0.0575	-79.79	-0.09436	-79.94	-0.0345	-79.942	-0.02816
							-78.134	-0.00122	-79.95	-0.03104	-79.941	-0.03754	-77.946	-0.05749	-79.791	-0.09436	-79.939	-0.0345	-79.942	-0.02816
							-78.133	-0.00122	-79.95	-0.03104	-79.941	-0.03754	-77.945	-0.05748	-79.79	-0.09436	-79.939	-0.0345	-79.944	-0.02816
							-78.13	-0.00122	-79.95	-0.03104	-79.942	-0.03754	-77.942	-0.05747	-79.789	-0.09436	-79.939	-0.0345	-79.943	-0.02816
							-78.129	-0.00122	-79.949	-0.03104	-79.941	-0.03754	-77.941	-0.05746	-79.79	-0.09436	-79.939	-0.0345	-79.943	-0.02816
							-78.127	-0.00122	-79.949	-0.03104	-79.942	-0.03754	-77.94	-0.05746	-79.79	-0.09436	-79.939	-0.0345	-79.942	-0.02816
							-78.126	-0.00121	-79.95	-0.03104	-79.942	-0.03754	-77.938	-0.05745	-79.79	-0.09436	-79.938	-0.0345	-79.941	-0.02816
							-78.124	-0.00121	-79.948	-0.03104	-79.94	-0.03754	-77.936	-0.05744	-79.789	-0.09436	-79.938	-0.0345	-79.943	-0.02816
							-78.122	-0.00121	-79.95	-0.03104	-79.941	-0.03754	-77.934	-0.05743	-79.79	-0.09436	-79.939	-0.0345	-79.942	-0.02816
							-78.121	-0.00121	-79.95	-0.03104	-79.941	-0.03754	-77.933	-0.05742	-79.791	-0.09436	-79.94	-0.0345	-79.943	-0.02816
							-78.119	-0.00121	-79.951	-0.03104	-79.94	-0.03754	-77.931	-0.05741	-79.79	-0.09436	-79.94	-0.0345	-79.943	-0.02816
							-78.118	-0.00121	-79.95	-0.03104	-79.941	-0.03754	-77.93	-0.05741	-79.791	-0.09436	-79.939	-0.0345	-79.943	-0.02816
							-78.116	-0.00121	-79.95	-0.03104	-79.941	-0.03754	-77.928	-0.0574	-79.79	-0.09436	-79.94	-0.0345	-79.943	-0.02817
							-78.114	-0.00121	-79.949	-0.03104	-79.941	-0.03754	-77.927	-0.05739	-79.79	-0.09436	-79.94	-0.0345	-79.943	-0.02816
							-78.111	-0.00121	-79.95	-0.03104	-79.94	-0.03754	-77.925	-0.05738	-79.791	-0.09436	-79.939	-0.0345	-79.943	-0.02816
							-78.11	-0.00121	-79.949	-0.03104	-79.941	-0.03754	-77.922	-0.05737	-79.792	-0.09436	-79.94	-0.0345	-79.943	-0.02816
							-78.109	-0.0012	-79.949	-0.03104	-79.942	-0.03754	-77.921	-0.05736	-79.79	-0.09436	-79.941	-0.0345	-79.943	-0.02816
							-78.109	-0.0012	-79.95	-0.03104	-79.941	-0.03754	-77.921	-0.05735	-79.79	-0.09436	-79.94	-0.0345	-79.943	-0.02816
							-78.106	-0.0012	-79.95	-0.03104	-79.942	-0.03754	-77.92	-0.05734	-79.789	-0.09435	-79.94	-0.0345	-79.944	-0.02816
							-78.105	-0.0012	-79.95	-0.03104	-79.941	-0.03754	-77.918	-0.05733	-79.79	-0.09435	-79.94	-0.0345	-79.943	-0.02816
							-78.102	-0.0012	-79.951	-0.03104	-79.941	-0.03754	-77.915	-0.05733	-79.791	-0.09435	-79.939	-0.0345	-79.944	-0.02816
							-78.101	-0.0012	-79.95	-0.03103	-79.941	-0.03754	-77.914	-0.05732	-79.79	-0.09435	-79.94	-0.0345	-79.944	-0.02816
							-78.1	-0.0012	-79.951	-0.03103	-79.941	-0.03754	-77.911	-0.05731	-79.791	-0.09435	-79.939	-0.0345	-79.944	-0.02816
							-78.098	-0.00119	-79.951	-0.03103	-79.943	-0.03754	-77.91	-0.0573	-79.789	-0.09435	-79.939	-0.0345	-79.943	-0.02816
							-78.095	-0.00119	-79.95	-0.03103	-79.943	-0.03754	-77.908	-0.05729	-79.792	-0.09436	-79.939	-0.0345	-79.942	-0.02816
							-78.094	-0.00119	-79.951	-0.03103	-79.942	-0.03754	-77.905	-0.05728	-79.79	-0.09435	-79.939	-0.0345	-79.943	-0.02816
							-78.093	-0.00119	-79.95	-0.03103	-79.943	-0.03754	-77.904	-0.05727	-79.792	-0.09436	-79.94	-0.0345	-79.943	-0.02816
							-78.091	-0.00119	-79.95	-0.03103	-79.942	-0.03755	-77.903	-0.05726	-79.791	-0.09436	-79.937	-0.0345	-79.944	-0.02816
							-78.089	-0.00119	-79.951	-0.03103	-79.943	-0.03755	-77.901	-0.05726	-79.79	-0.09436	-79.939	-0.0345	-79.944	-0.02816
							-78.087	-0.00118	-79.95	-0.03103	-79.941	-0.03755	-77.901	-0.05725	-79.79	-0.09436	-79.94	-0.0345	-79.944	-0.02816
							-78.085	-0.00118	-79.951	-0.03103	-79.942	-0.03755	-77.898	-0.05724	-79.79	-0.09436	-79.94	-0.0345	-79.944	-0.02816
							-78.084	-0.00118	-79.95	-0.03103	-79.942	-0.03755	-77.898	-0.05723	-79.79	-0.09436	-79.939	-0.0345	-79.944	-0.02816
							-78.082	-0.00118	-79.949	-0.03103	-79.942	-0.03755	-77.895	-0.05722	-79.791	-0.09436	-79.94	-0.0345	-79.944	-0.02816
							-78.08	-0.00118	-79.95	-0.03103	-79.941	-0.03755	-77.894	-0.05722	-79.791	-0.09436	-79.939	-0.0345	-79.942	-0.02816
							-78.079	-0.00118	-79.949	-0.03103	-79.942	-0.03755	-77.892	-0.05721	-79.79	-0.09436	-79.938	-0.0345	-79.942	-0.02816
							-78.078	-0.00118	-79.95	-0.03103	-79.942	-0.03755	-77.889	-0.0572	-79.79	-0.09436	-79.939	-0.0345	-79.943	-0.02816
							-78.075	-0.00118	-79.948	-0.03103	-79.942	-0.03755	-77.887	-0.05719	-79.791	-0.09436	-79.938	-0.0345	-79.943	-0.02816
							-78.074	-0.00118	-79.95	-0.03103	-79.942	-0.03755	-77.886	-0.05718	-79.79	-0.09436	-79.94	-0.0345	-79.944	-0.02816
							-78.073	-0.00118	-79.95	-0.03103	-79.942	-0.03755	-77.885	-0.05717	-79.789	-0.09436	-79.94	-0.0345	-79.943	-0.02816
							-78.07	-0.00118	-79.948	-0.03102	-79.941	-0.03755	-77.884	-0.05716	-79.79	-0.09436	-79.94	-0.0345	-79.943	-0.02816
							-78.07	-0.00117	-79.95	-0.03102	-79.941	-0.03756	-77.881	-0.05716	-79.79	-0.09436	-79.939	-0.0345	-79.944	-0.02816
							-78.067	-0.00117	-79.95	-0.03102	-79.941	-0.03756	-77.879	-0.05715	-79.791	-0.09436	-79.938	-0.0345	-79.944	-0.02816
							-78.066	-0.00117	-79.949	-0.03102	-79.941	-0.03756	-77.878	-0.05714	-79.792	-0.09436	-79.939	-0.0345	-79.944	-0.02816
							-78.064	-0.00117	-79.949	-0.03102	-79.941	-0.03756	-77.875	-0.05713	-79.791	-0.09436	-79.94	-0.0345	-79.944	-0.02815
							-78.062	-0.00117	-79.949	-0.03102	-79.941	-0.03756	-77.874	-0.05712	-79.79	-0.09436	-79.94	-0.0345	-79.944	-0.02816
							-78.06	-0.00117	-79.949	-0.03102	-79.941	-0.03756	-77.873	-0.05711	-79.791	-0.09436	-79.939	-0.0345	-79.943	-0.02815
							-78.059	-0.00117	-79.949	-0.03102	-79.942	-0.03756	-77.872	-0.05711	-79.79	-0.09436	-79.939	-0.0345	-79.942	-0.02815
							-78.057	-0.00117	-79.949	-0.03102	-79.942	-0.03756	-77.871	-0.0571	-79.791	-0.09436	-79.939	-0.0345	-79.943	-0.02815
							-78.057	-0.00117	-79.949	-0.03102	-79.941	-0.03756	-77.867	-0.05709	-79.792	-0.09436	-79.939	-0.0345	-79.943	-0.02815
							-78.053	-0.00116	-79.949	-0.03102	-79.941	-0.03757	-77.867	-0.05708	-79.791	-0.09436	-79.938	-0.0345	-79.943	-0.02815
							-78.052	-0.00116	-79.949	-0.03102	-79.942	-0.03757	-77.865	-0.05707	-79.79	-0.09436	-79.939	-0.0345	-79.944	-0.02815
							-78.051	-0.00116	-79.95	-0.03102	-79.942	-0.03757	-77.863	-0.05706	-79.789	-0.09436	-79.939	-0.0345	-79.942	-0.02815
							-78.049	-0.00116	-79.949	-0.03102	-79.941	-0.03757	-77.862	-0.05706	-79.79	-0.09436	-79.94	-0.0345	-79.943	-0.02815
							-78.046	-0.00116	-79.948	-0.03102	-79.941	-0.03757	-77.86	-0.05705	-79.791	-0.09435	-79.939	-0.0345	-79.943	-0.02815
							-78.044	-0.00116	-79.949	-0.03102	-79.942	-0.03757	-77.858	-0.05704	-79.79	-0.09435	-79.939	-0.0345	-79.943	-0.02815
							-78.045	-0.00116	-79.95	-0.03101	-79.941	-0.03757	-77.857	-0.05703	-79.791	-0.09435	-79.94	-0.0345	-79.943	-0.02815
							-78.044	-0.00116	-79.948	-0.03101	-79.941	-0.03757	-77.855	-0.05702	-79.791	-0.09435	-79.939	-0.0345	-79.943	-0.02815
							-78.041	-0.00117	-79.951	-0.03101	-79.942	-0.03757	-77.854	-0.05701	-79.791	-0.09435	-79.939	-0.0345	-79.943	-0.02815
							-78.038	-0.00117	-79.951	-0.03101	-79.942	-0.03758	-77.853	-0.05701	-79.79	-0.09435	-79.939	-0.0345	-79.943	-0.02815
							-78.037	-0.00117	-79.95	-0.03101	-79.942	-0.03758	-77.851	-0.057	-79.79	-0.09435	-79.938	-0.0345	-79.943	-0.02815
							-78.036	-0.00116	-79.95	-0.03101	-79.941	-0.03758	-77.849	-0.05699	-79.79	-0.09435	-79.938	-0.0345	-79.943	-0.02815
							-78.035	-0.00116	-79.95	-0.03101	-79.941	-0.03758	-77.847	-0.05698	-79.791	-0.09435	-79.94	-0.0345	-79.944	-0.02815
							-78.033	-0.00117	-79.949	-0.03101	-79.941	-0.03758	-77.846	-0.05697	-79.79	-0.09435	-79.94	-0.0345	-79.943	-0.02815
							-78.03	-0.00116	-79.95	-0.03101	-79.941	-0.03758	-77.844	-0.05696	-79.791	-0.09435	-79.938	-0.0345	-79.944	-0.02815
							-78.028	-0.00116	-79.949	-0.03101	-79.942	-0.03758	-77.843	-0.05696	-79.791	-0.09435	-79.938	-0.0345	-79.944	-0.02815
							-78.028	-0.00116	-79.948	-0.03101	-79.941	-0.03758	-77.841	-0.05695	-79.791	-0.09435	-79.94	-0.0345	-79.944	-0.02815
							-78.026	-0.00116	-79.948	-0.03101	-79.941	-0.03758	-77.84	-0.05694	-79.79	-0.09435	-79.939	-0.0345	-79.943	-0.02815
							-78.025	-0.00116	-79.949	-0.03101	-79.942	-0.03758	-77.838	-0.05693	-79.791	-0.09434	-79.94	-0.0345	-79.943	-0.02815
							-78.022	-0.00116	-79.949	-0.03101	-79.942	-0.03758	-77.836	-0.05693	-79.79	-0.09434	-79.939	-0.0345	-79.944	-0.02815
							-78.02	-0.00116	-79.95	-0.03101	-79.94	-0.03758	-77.834	-0.05692	-79.79	-0.09434	-79.94	-0.0345	-79.943	-0.02815
							-78.019	-0.00116	-79.949	-0.03101	-79.942	-0.03758	-77.833	-0.05691	-79.79	-0.09434	-79.941	-0.0345	-79.944	-0.02814
							-78.018	-0.00116	-79.949	-0.03101	-79.942	-0.03759	-77.831	-0.0569	-79.79	-0.09434	-79.94	-0.0345	-79.943	-0.02814
							-78.016	-0.00116	-79.95	-0.03101	-79.941	-0.03759	-77.829	-0.05689	-79.791	-0.09434	-79.94	-0.0345	-79.944	-0.02814
							-78.012	-0.00116	-79.949	-0.03101	-79.94	-0.03759	-77.827	-0.05689	-79.791	-0.09434	-79.939	-0.0345	-79.944	-0.02814
							-78.012	-0.00116	-79.95	-0.03101	-79.942	-0.03759	-77.826	-0.05688	-79.79	-0.09434	-79.938	-0.0345	-79.944	-0.02814
							-78.01	-0.00116	-79.951	-0.03101	-79.941	-0.03759	-77.824	-0.05687	-79.79	-0.09434	-79.939	-0.0345	-79.944	-0.02814
							-78.008	-0.00116	-79.949	-0.03101	-79.941	-0.03759	-77.822	-0.05686	-79.79	-0.09434	-79.939	-0.0345	-79.944	-0.02814
							-78.007	-0.00116	-79.949	-0.03101	-79.942	-0.03759	-77.821	-0.05685	-79.791	-0.09434	-79.939	-0.0345	-79.944	-0.02814
							-78.006	-0.00116	-79.948	-0.03101	-79.941	-0.03759	-77.821	-0.05685	-79.79	-0.09434	-79.94	-0.0345	-79.943	-0.02814
							-78.004	-0.00116	-79.949	-0.03101	-79.942	-0.03759	-77.817	-0.05684	-79.79	-0.09434	-79.939	-0.0345	-79.944	-0.02814
							-78.002	-0.00116	-79.949	-0.03101	-79.942	-0.0376	-77.817	-0.05683	-79.79	-0.09434	-79.94	-0.0345	-79.944	-0.02814
							-78	-0.00115	-79.95	-0.03101	-79.942	-0.0376	-77.814	-0.05682	-79.791	-0.09434	-79.938	-0.0345	-79.943	-0.02814
							-77.999	-0.00115	-79.949	-0.03101	-79.941	-0.0376	-77.813	-0.05681	-79.79	-0.09434	-79.94	-0.0345	-79.943	-0.02814
							-77.998	-0.00115	-79.949	-0.03101	-79.941	-0.0376	-77.811	-0.05681	-79.789	-0.09434	-79.94	-0.0345	-79.943	-0.02814
							-77.995	-0.00115	-79.95	-0.031	-79.942	-0.0376	-77.809	-0.0568	-79.791	-0.09434	-79.939	-0.0345	-79.944	-0.02814
							-77.994	-0.00115	-79.949	-0.031	-79.941	-0.0376	-77.808	-0.05679	-79.79	-0.09433	-79.94	-0.0345	-79.943	-0.02814
							-77.991	-0.00115	-79.947	-0.031	-79.941	-0.0376	-77.805	-0.05678	-79.79	-0.09433	-79.939	-0.0345	-79.944	-0.02814
							-77.99	-0.00115	-79.95	-0.031	-79.941	-0.0376	-77.804	-0.05677	-79.789	-0.09433	-79.938	-0.0345	-79.943	-0.02814
							-77.988	-0.00115	-79.949	-0.031	-79.94	-0.0376	-77.803	-0.05677	-79.79	-0.09433	-79.939	-0.0345	-79.943	-0.02814
							-77.987	-0.00115	-79.95	-0.031	-79.94	-0.0376	-77.801	-0.05676	-79.79	-0.09433	-79.939	-0.0345	-79.944	-0.02814
							-77.985	-0.00115	-79.949	-0.031	-79.941	-0.0376	-77.799	-0.05675	-79.79	-0.09433	-79.939	-0.0345	-79.943	-0.02814
							-77.984	-0.00115	-79.949	-0.031	-79.941	-0.0376	-77.798	-0.05674	-79.791	-0.09433	-79.939	-0.0345	-79.943	-0.02814
							-77.982	-0.00115	-79.949	-0.031	-79.941	-0.0376	-77.796	-0.05673	-79.791	-0.09433	-79.939	-0.0345	-79.944	-0.02814
							-77.98	-0.00115	-79.949	-0.031	-79.942	-0.0376	-77.795	-0.05672	-79.79	-0.09433	-79.939	-0.0345	-79.943	-0.02814
							-77.978	-0.00115	-79.948	-0.031	-79.941	-0.0376	-77.793	-0.05671	-79.79	-0.09433	-79.939	-0.0345	-79.943	-0.02814
							-77.976	-0.00115	-79.949	-0.031	-79.941	-0.0376	-77.792	-0.0567	-79.79	-0.09433	-79.938	-0.0345	-79.943	-0.02814
							-77.975	-0.00115	-79.949	-0.031	-79.941	-0.0376	-77.79	-0.0567	-79.791	-0.09433	-79.939	-0.03451	-79.943	-0.02814
							-77.974	-0.00115	-79.951	-0.031	-79.942	-0.0376	-77.787	-0.05669	-79.79	-0.09433	-79.939	-0.03451	-79.943	-0.02814
							-77.973	-0.00115	-79.95	-0.031	-79.942	-0.0376	-77.785	-0.05668	-79.79	-0.09433	-79.939	-0.03451	-79.944	-0.02814
							-77.97	-0.00115	-79.949	-0.031	-79.941	-0.0376	-77.784	-0.05667	-79.791	-0.09433	-79.94	-0.03451	-79.943	-0.02814
							-77.969	-0.00115	-79.949	-0.031	-79.942	-0.03761	-77.782	-0.05666	-79.79	-0.09433	-79.938	-0.03451	-79.942	-0.02814
							-77.967	-0.00115	-79.949	-0.031	-79.943	-0.03761	-77.78	-0.05665	-79.79	-0.09432	-79.938	-0.03451	-79.943	-0.02814
							-77.965	-0.00115	-79.95	-0.03099	-79.942	-0.03761	-77.78	-0.05664	-79.791	-0.09432	-79.938	-0.03451	-79.942	-0.02814
							-77.965	-0.00115	-79.95	-0.03099	-79.942	-0.03761	-77.777	-0.05663	-79.79	-0.09432	-79.938	-0.03451	-79.943	-0.02814
							-77.963	-0.00115	-79.949	-0.031	-79.942	-0.03761	-77.776	-0.05663	-79.79	-0.09432	-79.938	-0.03451	-79.943	-0.02814
							-77.961	-0.00115	-79.95	-0.03099	-79.941	-0.03761	-77.773	-0.05662	-79.791	-0.09432	-79.939	-0.03451	-79.943	-0.02814
							-77.959	-0.00115	-79.948	-0.03099	-79.942	-0.03761	-77.772	-0.05661	-79.79	-0.09432	-79.938	-0.03451	-79.942	-0.02814
							-77.957	-0.00115	-79.948	-0.03099	-79.942	-0.03761	-77.772	-0.0566	-79.791	-0.09432	-79.939	-0.03451	-79.944	-0.02814
							-77.956	-0.00115	-79.948	-0.03099	-79.942	-0.03761	-77.769	-0.05659	-79.791	-0.09432	-79.94	-0.03451	-79.944	-0.02814
							-77.955	-0.00115	-79.949	-0.03099	-79.942	-0.03761	-77.768	-0.05658	-79.791	-0.09432	-79.94	-0.03451	-79.943	-0.02814
							-77.952	-0.00115	-79.949	-0.03099	-79.942	-0.03761	-77.766	-0.05658	-79.79	-0.09432	-79.939	-0.03451	-79.943	-0.02814
							-77.952	-0.00115	-79.949	-0.03099	-79.942	-0.03761	-77.765	-0.05657	-79.791	-0.09432	-79.94	-0.03451	-79.943	-0.02814
							-77.95	-0.00115	-79.948	-0.03099	-79.942	-0.03761	-77.762	-0.05656	-79.789	-0.09432	-79.94	-0.03451	-79.943	-0.02814
							-77.948	-0.00115	-79.949	-0.03099	-79.943	-0.03761	-77.761	-0.05655	-79.79	-0.09432	-79.939	-0.03451	-79.944	-0.02814
							-77.946	-0.00115	-79.95	-0.03099	-79.941	-0.03761	-77.76	-0.05654	-79.791	-0.09432	-79.939	-0.03451	-79.942	-0.02814
							-77.944	-0.00115	-79.949	-0.03099	-79.942	-0.03761	-77.759	-0.05653	-79.791	-0.09432	-79.94	-0.03451	-79.943	-0.02814
							-77.942	-0.00115	-79.949	-0.03099	-79.942	-0.0376	-77.757	-0.05652	-79.791	-0.09432	-79.939	-0.03451	-79.944	-0.02813
							-77.941	-0.00115	-79.949	-0.03099	-79.941	-0.0376	-77.754	-0.05651	-79.791	-0.09432	-79.939	-0.03451	-79.944	-0.02813
							-77.939	-0.00115	-79.949	-0.03099	-79.941	-0.0376	-77.753	-0.0565	-79.79	-0.09432	-79.939	-0.03451	-79.943	-0.02813
							-77.936	-0.00115	-79.949	-0.03099	-79.941	-0.0376	-77.752	-0.0565	-79.79	-0.09432	-79.94	-0.03451	-79.943	-0.02813
							-77.937	-0.00114	-79.949	-0.03099	-79.941	-0.0376	-77.75	-0.05649	-79.791	-0.09432	-79.938	-0.03451	-79.943	-0.02813
							-77.933	-0.00114	-79.95	-0.03099	-79.943	-0.0376	-77.748	-0.05648	-79.79	-0.09432	-79.938	-0.03451	-79.943	-0.02813
							-77.932	-0.00114	-79.95	-0.03099	-79.942	-0.0376	-77.746	-0.05647	-79.791	-0.09432	-79.94	-0.03451	-79.943	-0.02813
							-77.931	-0.00114	-79.949	-0.03099	-79.942	-0.0376	-77.745	-0.05646	-79.79	-0.09432	-79.94	-0.03451	-79.943	-0.02813
							-77.928	-0.00114	-79.95	-0.03099	-79.943	-0.0376	-77.742	-0.05645	-79.79	-0.09432	-79.939	-0.03451	-79.943	-0.02813
							-77.927	-0.00114	-79.949	-0.03099	-79.942	-0.0376	-77.741	-0.05645	-79.79	-0.09432	-79.94	-0.03451	-79.944	-0.02813
							-77.925	-0.00114	-79.949	-0.03099	-79.941	-0.0376	-77.739	-0.05644	-79.788	-0.09432	-79.94	-0.03451	-79.943	-0.02813
							-77.925	-0.00114	-79.95	-0.03099	-79.942	-0.03761	-77.738	-0.05643	-79.79	-0.09432	-79.94	-0.03451	-79.943	-0.02813
							-77.923	-0.00114	-79.949	-0.03099	-79.942	-0.03761	-77.736	-0.05642	-79.791	-0.09432	-79.939	-0.03451	-79.944	-0.02813
							-77.921	-0.00114	-79.949	-0.03099	-79.941	-0.0376	-77.734	-0.05641	-79.791	-0.09432	-79.94	-0.03451	-79.944	-0.02813
							-77.92	-0.00114	-79.949	-0.03099	-79.943	-0.0376	-77.733	-0.0564	-79.79	-0.09432	-79.939	-0.03451	-79.943	-0.02813
							-77.917	-0.00114	-79.95	-0.03099	-79.941	-0.0376	-77.73	-0.05639	-79.791	-0.09432	-79.94	-0.03451	-79.944	-0.02812
							-77.916	-0.00114	-79.949	-0.03099	-79.941	-0.0376	-77.731	-0.05638	-79.792	-0.09432	-79.939	-0.03451	-79.944	-0.02812
							-77.914	-0.00114	-79.949	-0.03099	-79.941	-0.0376	-77.729	-0.05637	-79.789	-0.09432	-79.938	-0.03451	-79.944	-0.02812
							-77.912	-0.00114	-79.948	-0.03099	-79.941	-0.0376	-77.727	-0.05636	-79.79	-0.09432	-79.939	-0.0345	-79.943	-0.02812
							-77.911	-0.00114	-79.949	-0.03099	-79.941	-0.0376	-77.726	-0.05635	-79.791	-0.09432	-79.94	-0.0345	-79.943	-0.02812
							-77.909	-0.00114	-79.95	-0.03099	-79.941	-0.0376	-77.724	-0.05634	-79.79	-0.09432	-79.94	-0.0345	-79.943	-0.02812
							-77.907	-0.00114	-79.949	-0.03099	-79.942	-0.0376	-77.722	-0.05634	-79.79	-0.09432	-79.939	-0.0345	-79.943	-0.02812
							-77.906	-0.00114	-79.95	-0.03099	-79.942	-0.0376	-77.72	-0.05633	-79.792	-0.09432	-79.939	-0.0345	-79.943	-0.02812
							-77.904	-0.00114	-79.95	-0.03099	-79.942	-0.0376	-77.718	-0.05632	-79.791	-0.09432	-79.94	-0.0345	-79.944	-0.02812
							-77.904	-0.00114	-79.949	-0.03099	-79.941	-0.0376	-77.717	-0.05631	-79.791	-0.09432	-79.938	-0.0345	-79.944	-0.02812
							-77.901	-0.00114	-79.95	-0.03099	-79.942	-0.0376	-77.716	-0.0563	-79.79	-0.09432	-79.939	-0.0345	-79.944	-0.02812
							-77.899	-0.00114	-79.95	-0.03099	-79.941	-0.0376	-77.713	-0.05629	-79.79	-0.09432	-79.939	-0.0345	-79.944	-0.02812
							-77.896	-0.00114	-79.949	-0.03099	-79.941	-0.0376	-77.712	-0.05628	-79.791	-0.09432	-79.94	-0.0345	-79.944	-0.02812
							-77.895	-0.00114	-79.949	-0.03099	-79.942	-0.0376	-77.711	-0.05627	-79.79	-0.09432	-79.94	-0.0345	-79.943	-0.02812
							-77.894	-0.00114	-79.949	-0.03099	-79.942	-0.0376	-77.708	-0.05627	-79.79	-0.09432	-79.94	-0.0345	-79.943	-0.02812
							-77.892	-0.00114	-79.95	-0.03099	-79.941	-0.0376	-77.706	-0.05626	-79.791	-0.09432	-79.939	-0.0345	-79.944	-0.02812
							-77.89	-0.00114	-79.949	-0.03099	-79.941	-0.0376	-77.704	-0.05625	-79.79	-0.09432	-79.939	-0.0345	-79.944	-0.02812
							-77.889	-0.00114	-79.949	-0.03098	-79.942	-0.0376	-77.704	-0.05624	-79.789	-0.09432	-79.939	-0.0345	-79.943	-0.02812
							-77.889	-0.00114	-79.949	-0.03098	-79.941	-0.0376	-77.702	-0.05623	-79.79	-0.09432	-79.939	-0.0345	-79.944	-0.02812
							-77.886	-0.00115	-79.947	-0.03098	-79.942	-0.0376	-77.7	-0.05623	-79.791	-0.09432	-79.94	-0.0345	-79.942	-0.02812
							-77.885	-0.00115	-79.949	-0.03098	-79.941	-0.0376	-77.699	-0.05622	-79.791	-0.09432	-79.94	-0.0345	-79.943	-0.02812
							-77.882	-0.00115	-79.949	-0.03098	-79.941	-0.0376	-77.697	-0.05621	-79.791	-0.09432	-79.94	-0.0345	-79.945	-0.02812
							-77.881	-0.00115	-79.948	-0.03098	-79.942	-0.0376	-77.697	-0.0562	-79.792	-0.09432	-79.94	-0.0345	-79.944	-0.02812
							-77.879	-0.00114	-79.949	-0.03098	-79.941	-0.0376	-77.693	-0.05619	-79.791	-0.09432	-79.939	-0.0345	-79.944	-0.02812
							-77.877	-0.00115	-79.95	-0.03098	-79.942	-0.0376	-77.692	-0.05618	-79.791	-0.09432	-79.939	-0.0345	-79.943	-0.02812
							-77.875	-0.00115	-79.95	-0.03098	-79.942	-0.0376	-77.69	-0.05617	-79.79	-0.09432	-79.939	-0.0345	-79.942	-0.02812
							-77.873	-0.00115	-79.949	-0.03098	-79.943	-0.0376	-77.689	-0.05617	-79.791	-0.09432	-79.939	-0.0345	-79.943	-0.02812
							-77.871	-0.00115	-79.949	-0.03098	-79.941	-0.0376	-77.687	-0.05616	-79.792	-0.09432	-79.94	-0.0345	-79.944	-0.02812
							-77.872	-0.00115	-79.951	-0.03098	-79.942	-0.0376	-77.685	-0.05615	-79.791	-0.09432	-79.94	-0.0345	-79.943	-0.02812
							-77.87	-0.00115	-79.949	-0.03098	-79.943	-0.0376	-77.683	-0.05614	-79.792	-0.09432	-79.939	-0.03449	-79.944	-0.02812
							-77.868	-0.00115	-79.949	-0.03097	-79.942	-0.0376	-77.682	-0.05613	-79.791	-0.09432	-79.94	-0.03449	-79.944	-0.02812
							-77.866	-0.00115	-79.949	-0.03097	-79.942	-0.0376	-77.68	-0.05612	-79.791	-0.09432	-79.94	-0.03449	-79.942	-0.02812
							-77.864	-0.00115	-79.949	-0.03097	-79.942	-0.0376	-77.678	-0.05611	-79.79	-0.09432	-79.939	-0.03449	-79.943	-0.02812
							-77.862	-0.00115	-79.95	-0.03097	-79.941	-0.0376	-77.677	-0.05611	-79.791	-0.09432	-79.94	-0.03449	-79.943	-0.02812
							-77.861	-0.00115	-79.948	-0.03097	-79.941	-0.0376	-77.675	-0.0561	-79.791	-0.09432	-79.94	-0.03449	-79.943	-0.02812
							-77.858	-0.00115	-79.949	-0.03097	-79.942	-0.0376	-77.672	-0.05609	-79.79	-0.09432	-79.939	-0.03449	-79.943	-0.02812
							-77.858	-0.00115	-79.95	-0.03097	-79.941	-0.0376	-77.671	-0.05608	-79.79	-0.09432	-79.939	-0.03449	-79.944	-0.02812
							-77.856	-0.00115	-79.949	-0.03097	-79.941	-0.0376	-77.67	-0.05607	-79.791	-0.09432	-79.939	-0.03449	-79.944	-0.02812
							-77.854	-0.00115	-79.948	-0.03097	-79.942	-0.0376	-77.669	-0.05606	-79.791	-0.09432	-79.939	-0.03449	-79.943	-0.02812
							-77.852	-0.00115	-79.949	-0.03097	-79.943	-0.0376	-77.667	-0.05606	-79.791	-0.09432	-79.938	-0.03449	-79.944	-0.02812
							-77.851	-0.00115	-79.948	-0.03097	-79.942	-0.0376	-77.665	-0.05605	-79.791	-0.09432	-79.938	-0.03449	-79.945	-0.02812
							-77.849	-0.00115	-79.948	-0.03097	-79.942	-0.0376	-77.664	-0.05604	-79.79	-0.09432	-79.939	-0.03448	-79.944	-0.02812
							-77.848	-0.00115	-79.949	-0.03097	-79.941	-0.0376	-77.663	-0.05603	-79.791	-0.09432	-79.939	-0.03448	-79.944	-0.02812
							-77.844	-0.00114	-79.95	-0.03097	-79.943	-0.0376	-77.66	-0.05602	-79.792	-0.09432	-79.939	-0.03448	-79.942	-0.02812
							-77.845	-0.00114	-79.95	-0.03097	-79.941	-0.0376	-77.66	-0.05601	-79.791	-0.09432	-79.94	-0.03448	-79.944	-0.02812
							-77.842	-0.00114	-79.949	-0.03097	-79.942	-0.0376	-77.658	-0.056	-79.791	-0.09432	-79.94	-0.03448	-79.945	-0.02811
							-77.84	-0.00114	-79.95	-0.03097	-79.942	-0.0376	-77.656	-0.05599	-79.791	-0.09432	-79.938	-0.03448	-79.944	-0.02811
							-77.839	-0.00114	-79.949	-0.03097	-79.943	-0.0376	-77.655	-0.05598	-79.791	-0.09432	-79.94	-0.03448	-79.944	-0.02811
							-77.837	-0.00114	-79.948	-0.03097	-79.942	-0.0376	-77.652	-0.05598	-79.791	-0.09432	-79.938	-0.03448	-79.944	-0.02811
							-77.836	-0.00114	-79.95	-0.03097	-79.942	-0.0376	-77.65	-0.05597	-79.79	-0.09432	-79.939	-0.03448	-79.943	-0.02811
							-77.834	-0.00114	-79.948	-0.03097	-79.943	-0.0376	-77.649	-0.05596	-79.791	-0.09432	-79.94	-0.03448	-79.943	-0.02811
							-77.832	-0.00114	-79.949	-0.03097	-79.943	-0.0376	-77.648	-0.05595	-79.791	-0.09432	-79.94	-0.03448	-79.943	-0.02811
							-77.831	-0.00114	-79.949	-0.03097	-79.942	-0.0376	-77.644	-0.05594	-79.79	-0.09432	-79.94	-0.03448	-79.943	-0.02812
							-77.829	-0.00114	-79.948	-0.03097	-79.942	-0.0376	-77.643	-0.05593	-79.792	-0.09432	-79.939	-0.03448	-79.944	-0.02812
							-77.827	-0.00114	-79.948	-0.03097	-79.943	-0.0376	-77.642	-0.05593	-79.791	-0.09432	-79.94	-0.03448	-79.944	-0.02812
							-77.826	-0.00114	-79.948	-0.03097	-79.942	-0.0376	-77.641	-0.05592	-79.791	-0.09432	-79.939	-0.03448	-79.943	-0.02812
							-77.824	-0.00114	-79.95	-0.03097	-79.942	-0.0376	-77.639	-0.05591	-79.791	-0.09432	-79.939	-0.03447	-79.942	-0.02812
							-77.822	-0.00113	-79.949	-0.03097	-79.942	-0.0376	-77.637	-0.0559	-79.791	-0.09432	-79.94	-0.03447	-79.943	-0.02812
							-77.82	-0.00113	-79.948	-0.03097	-79.943	-0.0376	-77.636	-0.05589	-79.79	-0.09432	-79.939	-0.03447	-79.943	-0.02812
							-77.819	-0.00113	-79.948	-0.03097	-79.942	-0.0376	-77.635	-0.05588	-79.791	-0.09432	-79.94	-0.03447	-79.943	-0.02812
							-77.817	-0.00113	-79.948	-0.03097	-79.941	-0.0376	-77.631	-0.05587	-79.792	-0.09432	-79.939	-0.03447	-79.944	-0.02812
							-77.815	-0.00113	-79.949	-0.03097	-79.943	-0.0376	-77.631	-0.05587	-79.791	-0.09432	-79.94	-0.03447	-79.944	-0.02812
							-77.813	-0.00113	-79.948	-0.03097	-79.943	-0.0376	-77.63	-0.05586	-79.79	-0.09432	-79.938	-0.03447	-79.944	-0.02811
							-77.813	-0.00113	-79.948	-0.03097	-79.942	-0.0376	-77.628	-0.05585	-79.79	-0.09432	-79.938	-0.03447	-79.943	-0.02811
							-77.81	-0.00113	-79.947	-0.03097	-79.942	-0.0376	-77.627	-0.05584	-79.79	-0.09432	-79.939	-0.03447	-79.943	-0.02811
							-77.81	-0.00113	-79.95	-0.03096	-79.942	-0.0376	-77.624	-0.05583	-79.79	-0.09431	-79.94	-0.03447	-79.943	-0.02811
							-77.806	-0.00113	-79.949	-0.03096	-79.942	-0.0376	-77.623	-0.05582	-79.79	-0.09431	-79.94	-0.03446	-79.943	-0.02811
							-77.805	-0.00113	-79.948	-0.03096	-79.94	-0.0376	-77.621	-0.05582	-79.792	-0.09431	-79.939	-0.03446	-79.943	-0.02811
							-77.803	-0.00113	-79.949	-0.03096	-79.942	-0.0376	-77.62	-0.05581	-79.79	-0.09431	-79.939	-0.03446	-79.942	-0.02811
							-77.801	-0.00113	-79.948	-0.03096	-79.942	-0.0376	-77.619	-0.0558	-79.79	-0.09431	-79.94	-0.03446	-79.943	-0.02811
							-77.801	-0.00113	-79.947	-0.03096	-79.942	-0.0376	-77.617	-0.05579	-79.792	-0.09431	-79.938	-0.03446	-79.943	-0.02811
							-77.798	-0.00113	-79.949	-0.03096	-79.942	-0.0376	-77.615	-0.05578	-79.79	-0.09431	-79.938	-0.03446	-79.943	-0.02811
							-77.796	-0.00113	-79.949	-0.03096	-79.941	-0.0376	-77.613	-0.05577	-79.79	-0.09431	-79.939	-0.03446	-79.943	-0.02811
							-77.796	-0.00113	-79.949	-0.03096	-79.942	-0.0376	-77.612	-0.05576	-79.79	-0.09431	-79.939	-0.03446	-79.944	-0.02811
							-77.792	-0.00113	-79.949	-0.03096	-79.942	-0.0376	-77.61	-0.05576	-79.789	-0.09431	-79.939	-0.03446	-79.942	-0.02811
							-77.792	-0.00113	-79.949	-0.03096	-79.942	-0.0376	-77.608	-0.05575	-79.791	-0.09431	-79.939	-0.03446	-79.942	-0.02811
							-77.789	-0.00113	-79.949	-0.03096	-79.941	-0.0376	-77.607	-0.05574	-79.791	-0.09431	-79.94	-0.03446	-79.944	-0.02811
							-77.789	-0.00113	-79.949	-0.03096	-79.942	-0.0376	-77.604	-0.05573	-79.79	-0.09431	-79.939	-0.03446	-79.943	-0.02811
							-77.785	-0.00113	-79.948	-0.03096	-79.941	-0.0376	-77.603	-0.05572	-79.791	-0.0943	-79.939	-0.03446	-79.943	-0.02811
							-77.785	-0.00113	-79.949	-0.03096	-79.942	-0.0376	-77.602	-0.05571	-79.791	-0.0943	-79.939	-0.03446	-79.942	-0.02811
							-77.784	-0.00113	-79.949	-0.03096	-79.942	-0.03761	-77.6	-0.05571	-79.791	-0.0943	-79.938	-0.03446	-79.942	-0.02811
							-77.783	-0.00113	-79.95	-0.03096	-79.942	-0.03761	-77.598	-0.0557	-79.791	-0.0943	-79.939	-0.03446	-79.942	-0.02811
							-77.78	-0.00113	-79.948	-0.03096	-79.941	-0.03761	-77.596	-0.05569	-79.791	-0.0943	-79.939	-0.03445	-79.944	-0.02811
							-77.779	-0.00113	-79.949	-0.03096	-79.942	-0.03761	-77.594	-0.05568	-79.791	-0.0943	-79.939	-0.03445	-79.943	-0.02811
							-77.778	-0.00112	-79.949	-0.03096	-79.942	-0.03761	-77.594	-0.05567	-79.791	-0.0943	-79.94	-0.03445	-79.943	-0.02811
							-77.776	-0.00112	-79.95	-0.03096	-79.941	-0.03761	-77.593	-0.05566	-79.791	-0.0943	-79.939	-0.03445	-79.943	-0.02811
							-77.775	-0.00112	-79.949	-0.03096	-79.941	-0.03761	-77.59	-0.05566	-79.792	-0.0943	-79.939	-0.03446	-79.943	-0.02811
							-77.772	-0.00112	-79.95	-0.03096	-79.941	-0.03761	-77.586	-0.05565	-79.79	-0.0943	-79.939	-0.03446	-79.944	-0.02811
							-77.771	-0.00112	-79.95	-0.03096	-79.941	-0.03761	-77.587	-0.05564	-79.791	-0.0943	-79.94	-0.03446	-79.944	-0.02811
							-77.768	-0.00112	-79.949	-0.03096	-79.941	-0.03761	-77.585	-0.05563	-79.791	-0.0943	-79.941	-0.03445	-79.944	-0.02811
							-77.768	-0.00112	-79.949	-0.03096	-79.941	-0.03761	-77.584	-0.05562	-79.79	-0.09429	-79.94	-0.03445	-79.944	-0.02811
							-77.767	-0.00112	-79.95	-0.03096	-79.942	-0.03761	-77.582	-0.05561	-79.791	-0.09429	-79.939	-0.03445	-79.944	-0.02811
							-77.763	-0.00112	-79.95	-0.03096	-79.941	-0.03761	-77.58	-0.05561	-79.792	-0.09429	-79.939	-0.03446	-79.944	-0.02812
							-77.761	-0.00112	-79.949	-0.03096	-79.941	-0.03761	-77.579	-0.0556	-79.79	-0.09429	-79.939	-0.03446	-79.943	-0.02812
							-77.762	-0.00112	-79.949	-0.03096	-79.942	-0.03761	-77.576	-0.05559	-79.792	-0.09429	-79.939	-0.03446	-79.944	-0.02812
							-77.759	-0.00112	-79.95	-0.03096	-79.942	-0.03761	-77.574	-0.05558	-79.791	-0.09429	-79.939	-0.03445	-79.944	-0.02812
							-77.757	-0.00112	-79.951	-0.03096	-79.941	-0.03761	-77.573	-0.05557	-79.791	-0.09429	-79.938	-0.03445	-79.944	-0.02812
							-77.756	-0.00112	-79.95	-0.03096	-79.942	-0.03761	-77.571	-0.05556	-79.792	-0.09429	-79.938	-0.03445	-79.943	-0.02812
							-77.754	-0.00111	-79.95	-0.03096	-79.942	-0.03761	-77.57	-0.05555	-79.791	-0.09429	-79.939	-0.03445	-79.944	-0.02812
							-77.752	-0.00111	-79.951	-0.03096	-79.941	-0.03761	-77.568	-0.05555	-79.792	-0.09429	-79.939	-0.03445	-79.944	-0.02812
							-77.749	-0.00111	-79.949	-0.03096	-79.941	-0.0376	-77.567	-0.05554	-79.791	-0.09429	-79.939	-0.03445	-79.945	-0.02812
							-77.749	-0.00111	-79.951	-0.03096	-79.941	-0.0376	-77.564	-0.05553	-79.791	-0.09429	-79.94	-0.03445	-79.942	-0.02812
							-77.747	-0.00111	-79.949	-0.03096	-79.941	-0.0376	-77.562	-0.05552	-79.791	-0.09429	-79.939	-0.03445	-79.943	-0.02812
							-77.745	-0.00111	-79.95	-0.03096	-79.941	-0.0376	-77.562	-0.05551	-79.791	-0.09429	-79.938	-0.03445	-79.944	-0.02812
							-77.743	-0.00111	-79.95	-0.03096	-79.941	-0.0376	-77.56	-0.0555	-79.792	-0.09429	-79.94	-0.03445	-79.943	-0.02812
							-77.742	-0.00111	-79.95	-0.03097	-79.941	-0.0376	-77.558	-0.0555	-79.79	-0.09429	-79.94	-0.03445	-79.944	-0.02812
							-77.741	-0.00111	-79.949	-0.03097	-79.942	-0.0376	-77.556	-0.05549	-79.79	-0.09429	-79.939	-0.03445	-79.944	-0.02812
							-77.738	-0.00111	-79.949	-0.03097	-79.942	-0.0376	-77.554	-0.05548	-79.79	-0.09429	-79.939	-0.03445	-79.943	-0.02812
							-77.738	-0.00111	-79.949	-0.03097	-79.941	-0.0376	-77.553	-0.05547	-79.791	-0.09429	-79.939	-0.03446	-79.943	-0.02812
							-77.735	-0.00111	-79.949	-0.03097	-79.941	-0.0376	-77.551	-0.05546	-79.791	-0.09429	-79.941	-0.03446	-79.944	-0.02812
							-77.733	-0.00111	-79.948	-0.03097	-79.941	-0.0376	-77.55	-0.05545	-79.791	-0.09429	-79.94	-0.03446	-79.942	-0.02812
							-77.732	-0.00111	-79.95	-0.03097	-79.942	-0.0376	-77.549	-0.05545	-79.79	-0.09429	-79.939	-0.03446	-79.943	-0.02812
							-77.73	-0.00111	-79.949	-0.03097	-79.941	-0.0376	-77.547	-0.05544	-79.791	-0.09429	-79.939	-0.03446	-79.943	-0.02812
							-77.729	-0.00111	-79.949	-0.03097	-79.939	-0.0376	-77.546	-0.05543	-79.79	-0.09429	-79.938	-0.03446	-79.943	-0.02812
							-77.726	-0.00111	-79.95	-0.03097	-79.941	-0.0376	-77.542	-0.05542	-79.79	-0.09429	-79.939	-0.03446	-79.942	-0.02812
							-77.726	-0.00111	-79.949	-0.03097	-79.942	-0.0376	-77.543	-0.05541	-79.79	-0.09429	-79.939	-0.03446	-79.943	-0.02812
							-77.723	-0.0011	-79.948	-0.03097	-79.941	-0.0376	-77.541	-0.0554	-79.791	-0.09428	-79.939	-0.03446	-79.942	-0.02812
							-77.721	-0.0011	-79.949	-0.03097	-79.942	-0.0376	-77.539	-0.0554	-79.79	-0.09428	-79.939	-0.03446	-79.943	-0.02812
							-77.72	-0.0011	-79.949	-0.03097	-79.941	-0.0376	-77.537	-0.05539	-79.79	-0.09428	-79.94	-0.03446	-79.943	-0.02812
							-77.718	-0.0011	-79.949	-0.03097	-79.942	-0.03759	-77.535	-0.05538	-79.791	-0.09428	-79.938	-0.03446	-79.943	-0.02812
							-77.717	-0.0011	-79.949	-0.03097	-79.942	-0.03759	-77.532	-0.05538	-79.79	-0.09428	-79.94	-0.03446	-79.943	-0.02812
							-77.717	-0.0011	-79.95	-0.03097	-79.942	-0.03759	-77.532	-0.05537	-79.79	-0.09428	-79.94	-0.03446	-79.943	-0.02812
							-77.714	-0.0011	-79.95	-0.03097	-79.943	-0.03759	-77.53	-0.05536	-79.791	-0.09428	-79.939	-0.03446	-79.943	-0.02812
							-77.713	-0.0011	-79.949	-0.03097	-79.941	-0.03759	-77.526	-0.05535	-79.791	-0.09427	-79.94	-0.03446	-79.943	-0.02812
							-77.711	-0.0011	-79.951	-0.03097	-79.942	-0.03759	-77.527	-0.05535	-79.79	-0.09427	-79.939	-0.03446	-79.944	-0.02812
							-77.709	-0.0011	-79.95	-0.03098	-79.942	-0.03759	-77.524	-0.05534	-79.791	-0.09427	-79.939	-0.03446	-79.943	-0.02812
							-77.708	-0.00109	-79.949	-0.03098	-79.942	-0.03759	-77.524	-0.05533	-79.79	-0.09427	-79.937	-0.03446	-79.943	-0.02812
							-77.706	-0.00109	-79.951	-0.03098	-79.941	-0.03759	-77.522	-0.05532	-79.79	-0.09427	-79.938	-0.03446	-79.943	-0.02812
							-77.703	-0.00109	-79.95	-0.03098	-79.942	-0.03759	-77.519	-0.05532	-79.791	-0.09427	-79.937	-0.03446	-79.943	-0.02812
							-77.702	-0.00109	-79.951	-0.03098	-79.941	-0.03759	-77.518	-0.05531	-79.792	-0.09427	-79.938	-0.03446	-79.943	-0.02812
							-77.702	-0.00109	-79.948	-0.03098	-79.942	-0.03759	-77.518	-0.0553	-79.79	-0.09427	-79.94	-0.03446	-79.942	-0.02812
							-77.699	-0.00109	-79.949	-0.03098	-79.94	-0.03759	-77.516	-0.05529	-79.789	-0.09427	-79.939	-0.03446	-79.943	-0.02812
							-77.697	-0.00109	-79.95	-0.03098	-79.942	-0.03759	-77.514	-0.05529	-79.79	-0.09427	-79.939	-0.03446	-79.943	-0.02812
							-77.696	-0.00109	-79.949	-0.03098	-79.942	-0.03759	-77.513	-0.05528	-79.791	-0.09426	-79.94	-0.03446	-79.943	-0.02812
							-77.694	-0.00109	-79.949	-0.03098	-79.941	-0.03758	-77.51	-0.05527	-79.791	-0.09426	-79.939	-0.03446	-79.943	-0.02812
							-77.692	-0.00109	-79.95	-0.03098	-79.941	-0.03758	-77.509	-0.05526	-79.79	-0.09426	-79.939	-0.03446	-79.943	-0.02812
							-77.689	-0.00109	-79.95	-0.03098	-79.942	-0.03758	-77.507	-0.05526	-79.791	-0.09426	-79.94	-0.03446	-79.943	-0.02812
							-77.689	-0.00109	-79.95	-0.03098	-79.942	-0.03758	-77.506	-0.05525	-79.791	-0.09426	-79.939	-0.03446	-79.943	-0.02812
							-77.686	-0.00108	-79.949	-0.03098	-79.941	-0.03758	-77.503	-0.05524	-79.791	-0.09426	-79.94	-0.03446	-79.944	-0.02812
							-77.686	-0.00109	-79.949	-0.03098	-79.941	-0.03758	-77.502	-0.05523	-79.79	-0.09426	-79.939	-0.03446	-79.943	-0.02813
							-77.685	-0.00109	-79.949	-0.03098	-79.941	-0.03758	-77.5	-0.05522	-79.79	-0.09426	-79.939	-0.03446	-79.944	-0.02813
							-77.682	-0.00108	-79.95	-0.03098	-79.942	-0.03758	-77.498	-0.05522	-79.791	-0.09426	-79.939	-0.03446	-79.943	-0.02813
							-77.681	-0.00108	-79.949	-0.03098	-79.942	-0.03758	-77.497	-0.05521	-79.791	-0.09426	-79.939	-0.03446	-79.944	-0.02813
							-77.68	-0.00108	-79.949	-0.03098	-79.943	-0.03758	-77.494	-0.0552	-79.791	-0.09425	-79.938	-0.03446	-79.943	-0.02813
							-77.679	-0.00108	-79.949	-0.03098	-79.942	-0.03758	-77.493	-0.05519	-79.79	-0.09425	-79.939	-0.03446	-79.943	-0.02813
							-77.676	-0.00108	-79.949	-0.03098	-79.941	-0.03758	-77.491	-0.05519	-79.791	-0.09425	-79.939	-0.03446	-79.943	-0.02813
							-77.673	-0.00108	-79.949	-0.03098	-79.941	-0.03758	-77.491	-0.05518	-79.791	-0.09425	-79.938	-0.03446	-79.943	-0.02813
							-77.672	-0.00108	-79.95	-0.03098	-79.942	-0.03758	-77.489	-0.05517	-79.791	-0.09425	-79.939	-0.03446	-79.943	-0.02813
							-77.671	-0.00108	-79.949	-0.03098	-79.942	-0.03758	-77.488	-0.05516	-79.79	-0.09425	-79.939	-0.03446	-79.944	-0.02813
							-77.669	-0.00108	-79.95	-0.03098	-79.942	-0.03758	-77.486	-0.05516	-79.791	-0.09425	-79.939	-0.03446	-79.944	-0.02813
							-77.668	-0.00108	-79.949	-0.03098	-79.941	-0.03758	-77.484	-0.05515	-79.79	-0.09425	-79.939	-0.03446	-79.944	-0.02813
							-77.665	-0.00108	-79.949	-0.03098	-79.942	-0.03758	-77.483	-0.05514	-79.791	-0.09425	-79.939	-0.03446	-79.942	-0.02813
							-77.664	-0.00108	-79.948	-0.03098	-79.942	-0.03758	-77.481	-0.05513	-79.791	-0.09424	-79.939	-0.03446	-79.944	-0.02813
							-77.663	-0.00108	-79.949	-0.03098	-79.942	-0.03758	-77.478	-0.05512	-79.791	-0.09424	-79.939	-0.03446	-79.944	-0.02813
							-77.66	-0.00108	-79.95	-0.03098	-79.942	-0.03758	-77.478	-0.05512	-79.791	-0.09424	-79.939	-0.03446	-79.943	-0.02813
							-77.66	-0.00107	-79.95	-0.03098	-79.943	-0.03758	-77.475	-0.05511	-79.79	-0.09424	-79.939	-0.03446	-79.943	-0.02813
							-77.657	-0.00107	-79.949	-0.03098	-79.941	-0.03758	-77.474	-0.0551	-79.791	-0.09424	-79.939	-0.03446	-79.944	-0.02813
							-77.656	-0.00107	-79.949	-0.03098	-79.942	-0.03758	-77.472	-0.05509	-79.791	-0.09424	-79.939	-0.03446	-79.944	-0.02813
							-77.654	-0.00107	-79.95	-0.03098	-79.942	-0.03758	-77.47	-0.05508	-79.791	-0.09424	-79.938	-0.03446	-79.944	-0.02812
							-77.652	-0.00107	-79.949	-0.03098	-79.941	-0.03758	-77.467	-0.05508	-79.791	-0.09424	-79.938	-0.03446	-79.944	-0.02813
							-77.651	-0.00107	-79.95	-0.03098	-79.942	-0.03758	-77.466	-0.05507	-79.79	-0.09423	-79.938	-0.03446	-79.944	-0.02812
							-77.649	-0.00107	-79.95	-0.03098	-79.942	-0.03758	-77.465	-0.05506	-79.792	-0.09423	-79.938	-0.03446	-79.944	-0.02812
							-77.649	-0.00107	-79.949	-0.03098	-79.942	-0.03758	-77.464	-0.05505	-79.791	-0.09423	-79.938	-0.03446	-79.943	-0.02813
							-77.647	-0.00107	-79.949	-0.03098	-79.941	-0.03758	-77.462	-0.05505	-79.79	-0.09423	-79.939	-0.03446	-79.943	-0.02813
							-77.646	-0.00107	-79.949	-0.03098	-79.942	-0.03758	-77.46	-0.05504	-79.79	-0.09423	-79.938	-0.03446	-79.944	-0.02813
							-77.644	-0.00107	-79.949	-0.03098	-79.942	-0.03758	-77.459	-0.05503	-79.791	-0.09423	-79.939	-0.03446	-79.943	-0.02813
							-77.642	-0.00107	-79.949	-0.03098	-79.942	-0.03758	-77.457	-0.05502	-79.79	-0.09423	-79.938	-0.03446	-79.944	-0.02813
							-77.64	-0.00107	-79.948	-0.03098	-79.942	-0.03758	-77.455	-0.05501	-79.79	-0.09423	-79.939	-0.03446	-79.944	-0.02813
							-77.638	-0.00107	-79.949	-0.03098	-79.943	-0.03758	-77.454	-0.05501	-79.791	-0.09424	-79.937	-0.03446	-79.944	-0.02813
							-77.635	-0.00106	-79.949	-0.03098	-79.942	-0.03757	-77.452	-0.055	-79.791	-0.09424	-79.939	-0.03446	-79.943	-0.02813
							-77.633	-0.00106	-79.949	-0.03098	-79.942	-0.03757	-77.452	-0.05499	-79.792	-0.09424	-79.939	-0.03446	-79.943	-0.02813
							-77.632	-0.00106	-79.948	-0.03098	-79.942	-0.03757	-77.449	-0.05498	-79.792	-0.09424	-79.938	-0.03446	-79.943	-0.02813
							-77.631	-0.00106	-79.949	-0.03098	-79.942	-0.03758	-77.448	-0.05498	-79.791	-0.09424	-79.938	-0.03446	-79.943	-0.02813
							-77.63	-0.00106	-79.949	-0.03098	-79.942	-0.03758	-77.446	-0.05497	-79.792	-0.09424	-79.938	-0.03446	-79.942	-0.02813
							-77.628	-0.00106	-79.949	-0.03098	-79.942	-0.03758	-77.443	-0.05496	-79.791	-0.09424	-79.938	-0.03446	-79.943	-0.02813
							-77.626	-0.00106	-79.95	-0.03098	-79.942	-0.03758	-77.442	-0.05495	-79.791	-0.09424	-79.937	-0.03446	-79.943	-0.02813
							-77.623	-0.00106	-79.949	-0.03098	-79.941	-0.03758	-77.441	-0.05495	-79.791	-0.09424	-79.938	-0.03446	-79.943	-0.02812
							-77.623	-0.00106	-79.949	-0.03098	-79.941	-0.03758	-77.439	-0.05494	-79.791	-0.09424	-79.938	-0.03445	-79.943	-0.02812
							-77.621	-0.00106	-79.95	-0.03098	-79.942	-0.03758	-77.438	-0.05493	-79.791	-0.09424	-79.938	-0.03445	-79.943	-0.02812
							-77.62	-0.00106	-79.95	-0.03098	-79.941	-0.03758	-77.435	-0.05492	-79.791	-0.09423	-79.938	-0.03445	-79.943	-0.02812
							-77.617	-0.00106	-79.949	-0.03098	-79.942	-0.03758	-77.434	-0.05492	-79.792	-0.09423	-79.939	-0.03445	-79.943	-0.02812
							-77.616	-0.00106	-79.95	-0.03098	-79.942	-0.03758	-77.431	-0.05491	-79.791	-0.09423	-79.939	-0.03445	-79.944	-0.02812
							-77.614	-0.00106	-79.949	-0.03098	-79.941	-0.03758	-77.431	-0.0549	-79.792	-0.09423	-79.938	-0.03445	-79.943	-0.02812
							-77.612	-0.00106	-79.95	-0.03098	-79.942	-0.03758	-77.43	-0.05489	-79.791	-0.09423	-79.938	-0.03445	-79.943	-0.02812
							-77.61	-0.00106	-79.95	-0.03098	-79.942	-0.03758	-77.426	-0.05489	-79.791	-0.09423	-79.938	-0.03445	-79.943	-0.02812
							-77.609	-0.00105	-79.949	-0.03098	-79.942	-0.03758	-77.426	-0.05488	-79.791	-0.09423	-79.938	-0.03445	-79.944	-0.02812
							-77.608	-0.00105	-79.949	-0.03098	-79.94	-0.03758	-77.425	-0.05487	-79.791	-0.09423	-79.939	-0.03445	-79.943	-0.02812
							-77.605	-0.00105	-79.951	-0.03098	-79.941	-0.03758	-77.422	-0.05486	-79.791	-0.09423	-79.938	-0.03445	-79.944	-0.02812
							-77.604	-0.00105	-79.95	-0.03098	-79.942	-0.03758	-77.422	-0.05486	-79.791	-0.09423	-79.939	-0.03445	-79.945	-0.02812
							-77.602	-0.00105	-79.95	-0.03098	-79.941	-0.03758	-77.42	-0.05485	-79.791	-0.09423	-79.939	-0.03445	-79.944	-0.02812
							-77.601	-0.00105	-79.95	-0.03098	-79.942	-0.03758	-77.418	-0.05484	-79.792	-0.09423	-79.939	-0.03445	-79.943	-0.02812
							-77.599	-0.00105	-79.95	-0.03099	-79.942	-0.03758	-77.417	-0.05483	-79.791	-0.09423	-79.938	-0.03445	-79.944	-0.02812
							-77.596	-0.00105	-79.949	-0.03099	-79.942	-0.03758	-77.415	-0.05483	-79.791	-0.09423	-79.939	-0.03445	-79.944	-0.02812
							-77.596	-0.00105	-79.949	-0.03099	-79.942	-0.03758	-77.412	-0.05482	-79.791	-0.09423	-79.939	-0.03445	-79.944	-0.02812
							-77.593	-0.00105	-79.949	-0.03099	-79.941	-0.03758	-77.412	-0.05481	-79.791	-0.09423	-79.938	-0.03445	-79.945	-0.02812
							-77.592	-0.00105	-79.95	-0.03099	-79.942	-0.03758	-77.41	-0.0548	-79.791	-0.09423	-79.939	-0.03445	-79.944	-0.02812
							-77.59	-0.00105	-79.949	-0.03099	-79.941	-0.03758	-77.408	-0.0548	-79.791	-0.09423	-79.939	-0.03445	-79.944	-0.02812
							-77.589	-0.00105	-79.95	-0.03099	-79.941	-0.03758	-77.406	-0.05479	-79.791	-0.09423	-79.939	-0.03445	-79.944	-0.02812
							-77.587	-0.00105	-79.949	-0.03099	-79.94	-0.03758	-77.405	-0.05478	-79.791	-0.09423	-79.938	-0.03445	-79.944	-0.02812
							-77.587	-0.00105	-79.95	-0.03099	-79.942	-0.03758	-77.403	-0.05477	-79.791	-0.09423	-79.939	-0.03445	-79.944	-0.02812
							-77.584	-0.00105	-79.95	-0.03099	-79.942	-0.03758	-77.403	-0.05476	-79.79	-0.09423	-79.939	-0.03445	-79.944	-0.02812
							-77.582	-0.00105	-79.949	-0.03099	-79.941	-0.03758	-77.401	-0.05476	-79.791	-0.09423	-79.94	-0.03445	-79.943	-0.02812
							-77.58	-0.00105	-79.951	-0.03099	-79.941	-0.03758	-77.398	-0.05475	-79.79	-0.09423	-79.938	-0.03445	-79.944	-0.02812
							-77.577	-0.00105	-79.949	-0.03099	-79.943	-0.03758	-77.396	-0.05474	-79.789	-0.09423	-79.94	-0.03446	-79.943	-0.02812
							-77.577	-0.00105	-79.95	-0.03099	-79.942	-0.03758	-77.395	-0.05473	-79.79	-0.09423	-79.94	-0.03446	-79.945	-0.02812
							-77.575	-0.00105	-79.95	-0.03099	-79.941	-0.03758	-77.394	-0.05473	-79.791	-0.09423	-79.937	-0.03446	-79.945	-0.02812
							-77.573	-0.00105	-79.949	-0.03099	-79.942	-0.03758	-77.392	-0.05472	-79.791	-0.09423	-79.939	-0.03446	-79.943	-0.02812
							-77.572	-0.00105	-79.949	-0.03099	-79.942	-0.03758	-77.39	-0.05472	-79.791	-0.09423	-79.939	-0.03446	-79.944	-0.02812
							-77.571	-0.00104	-79.95	-0.03099	-79.941	-0.03758	-77.388	-0.05471	-79.79	-0.09422	-79.939	-0.03446	-79.944	-0.02812
							-77.569	-0.00104	-79.95	-0.03099	-79.942	-0.03758	-77.386	-0.0547	-79.791	-0.09422	-79.938	-0.03446	-79.945	-0.02812
							-77.567	-0.00104	-79.949	-0.03099	-79.942	-0.03758	-77.384	-0.0547	-79.79	-0.09422	-79.939	-0.03446	-79.944	-0.02812
							-77.565	-0.00104	-79.949	-0.03099	-79.942	-0.03758	-77.382	-0.05469	-79.79	-0.09422	-79.939	-0.03446	-79.943	-0.02812
							-77.563	-0.00104	-79.95	-0.03099	-79.942	-0.03758	-77.382	-0.05468	-79.792	-0.09422	-79.939	-0.03446	-79.943	-0.02812
							-77.562	-0.00104	-79.95	-0.03099	-79.942	-0.03758	-77.38	-0.05468	-79.791	-0.09422	-79.939	-0.03446	-79.944	-0.02812
							-77.56	-0.00104	-79.949	-0.031	-79.941	-0.03758	-77.378	-0.05467	-79.791	-0.09422	-79.939	-0.03446	-79.944	-0.02812
							-77.559	-0.00104	-79.949	-0.031	-79.943	-0.03758	-77.377	-0.05466	-79.79	-0.09422	-79.939	-0.03446	-79.943	-0.02812
							-77.556	-0.00104	-79.95	-0.031	-79.942	-0.03758	-77.375	-0.05466	-79.79	-0.09422	-79.938	-0.03446	-79.944	-0.02812
							-77.556	-0.00104	-79.949	-0.031	-79.942	-0.03758	-77.374	-0.05465	-79.791	-0.09422	-79.94	-0.03446	-79.944	-0.02811
							-77.554	-0.00104	-79.95	-0.031	-79.941	-0.03758	-77.371	-0.05464	-79.791	-0.09421	-79.939	-0.03446	-79.943	-0.02811
							-77.552	-0.00104	-79.95	-0.031	-79.941	-0.03758	-77.371	-0.05463	-79.792	-0.09421	-79.938	-0.03446	-79.944	-0.02811
							-77.551	-0.00103	-79.949	-0.031	-79.941	-0.03758	-77.368	-0.05463	-79.79	-0.09421	-79.939	-0.03446	-79.944	-0.02811
							-77.55	-0.00103	-79.949	-0.031	-79.941	-0.03758	-77.366	-0.05462	-79.791	-0.09421	-79.94	-0.03446	-79.943	-0.02811
							-77.548	-0.00103	-79.949	-0.031	-79.941	-0.03758	-77.366	-0.05461	-79.791	-0.09421	-79.94	-0.03446	-79.944	-0.02811
							-77.544	-0.00103	-79.949	-0.03099	-79.941	-0.03757	-77.364	-0.0546	-79.791	-0.09421	-79.939	-0.03446	-79.943	-0.02811
							-77.544	-0.00103	-79.95	-0.031	-79.942	-0.03757	-77.363	-0.0546	-79.79	-0.09421	-79.939	-0.03446	-79.943	-0.02811
							-77.543	-0.00103	-79.948	-0.03099	-79.942	-0.03757	-77.362	-0.05459	-79.792	-0.09421	-79.939	-0.03446	-79.943	-0.02811
							-77.541	-0.00103	-79.949	-0.03099	-79.942	-0.03757	-77.358	-0.05458	-79.792	-0.09421	-79.939	-0.03446	-79.942	-0.02811
							-77.539	-0.00103	-79.95	-0.031	-79.941	-0.03757	-77.357	-0.05458	-79.792	-0.09421	-79.939	-0.03446	-79.943	-0.02811
							-77.536	-0.00103	-79.949	-0.031	-79.942	-0.03758	-77.355	-0.05457	-79.792	-0.09421	-79.94	-0.03446	-79.943	-0.02811
							-77.535	-0.00102	-79.949	-0.031	-79.941	-0.03758	-77.352	-0.05456	-79.791	-0.0942	-79.94	-0.03446	-79.944	-0.02811
							-77.533	-0.00102	-79.949	-0.031	-79.941	-0.03758	-77.352	-0.05455	-79.792	-0.0942	-79.94	-0.03446	-79.944	-0.0281
							-77.532	-0.00102	-79.949	-0.031	-79.942	-0.03758	-77.35	-0.05455	-79.791	-0.0942	-79.939	-0.03446	-79.943	-0.0281
							-77.53	-0.00102	-79.949	-0.03099	-79.943	-0.03758	-77.348	-0.05454	-79.791	-0.0942	-79.94	-0.03446	-79.944	-0.0281
							-77.527	-0.00102	-79.947	-0.03099	-79.942	-0.03758	-77.346	-0.05453	-79.79	-0.0942	-79.939	-0.03446	-79.943	-0.0281
							-77.527	-0.00102	-79.949	-0.031	-79.942	-0.03758	-77.345	-0.05452	-79.791	-0.0942	-79.939	-0.03446	-79.942	-0.0281
							-77.526	-0.00102	-79.948	-0.031	-79.942	-0.03758	-77.343	-0.05452	-79.792	-0.0942	-79.939	-0.03446	-79.943	-0.0281
							-77.525	-0.00102	-79.949	-0.031	-79.942	-0.03758	-77.341	-0.05451	-79.792	-0.0942	-79.939	-0.03446	-79.942	-0.0281
							-77.524	-0.00102	-79.95	-0.031	-79.942	-0.03758	-77.34	-0.0545	-79.791	-0.0942	-79.94	-0.03446	-79.943	-0.0281
							-77.521	-0.00102	-79.95	-0.031	-79.943	-0.03758	-77.337	-0.05449	-79.791	-0.09419	-79.939	-0.03446	-79.944	-0.0281
							-77.519	-0.00102	-79.949	-0.031	-79.943	-0.03758	-77.336	-0.05449	-79.792	-0.09419	-79.94	-0.03446	-79.943	-0.0281
							-77.517	-0.00102	-79.948	-0.031	-79.942	-0.03758	-77.335	-0.05448	-79.791	-0.09419	-79.94	-0.03446	-79.943	-0.0281
							-77.516	-0.00102	-79.95	-0.031	-79.941	-0.03758	-77.333	-0.05447	-79.791	-0.09419	-79.94	-0.03446	-79.943	-0.0281
							-77.515	-0.00102	-79.949	-0.031	-79.942	-0.03758	-77.331	-0.05447	-79.791	-0.09419	-79.939	-0.03446	-79.945	-0.0281
							-77.512	-0.00102	-79.95	-0.031	-79.942	-0.03758	-77.33	-0.05446	-79.792	-0.09419	-79.939	-0.03446	-79.943	-0.0281
							-77.511	-0.00102	-79.949	-0.031	-79.941	-0.03758	-77.329	-0.05445	-79.791	-0.09418	-79.94	-0.03446	-79.944	-0.02809
							-77.509	-0.00102	-79.949	-0.031	-79.942	-0.03758	-77.326	-0.05445	-79.79	-0.09418	-79.938	-0.03446	-79.943	-0.02809
							-77.507	-0.00102	-79.95	-0.031	-79.941	-0.03758	-77.325	-0.05444	-79.79	-0.09418	-79.94	-0.03446	-79.943	-0.02809
							-77.506	-0.00102	-79.949	-0.031	-79.942	-0.03759	-77.323	-0.05444	-79.792	-0.09418	-79.939	-0.03446	-79.943	-0.02809
							-77.503	-0.00101	-79.949	-0.031	-79.942	-0.03759	-77.321	-0.05443	-79.79	-0.09418	-79.939	-0.03446	-79.944	-0.02809
							-77.501	-0.00101	-79.949	-0.031	-79.941	-0.03759	-77.321	-0.05442	-79.791	-0.09418	-79.938	-0.03446	-79.943	-0.02809
							-77.5	-0.00101	-79.949	-0.031	-79.941	-0.03758	-77.317	-0.05442	-79.791	-0.09418	-79.938	-0.03446	-79.943	-0.02809
							-77.499	-0.00101	-79.95	-0.031	-79.941	-0.03758	-77.317	-0.05441	-79.792	-0.09418	-79.94	-0.03446	-79.943	-0.02809
							-77.498	-0.00101	-79.95	-0.031	-79.941	-0.03758	-77.316	-0.0544	-79.792	-0.09418	-79.939	-0.03447	-79.943	-0.02809
							-77.495	-0.00101	-79.95	-0.031	-79.941	-0.03758	-77.314	-0.0544	-79.791	-0.09418	-79.94	-0.03447	-79.944	-0.02809
							-77.495	-0.00101	-79.949	-0.031	-79.941	-0.03758	-77.312	-0.05439	-79.791	-0.09417	-79.938	-0.03447	-79.942	-0.02809
							-77.493	-0.00101	-79.95	-0.03101	-79.94	-0.03758	-77.311	-0.05438	-79.79	-0.09417	-79.939	-0.03447	-79.943	-0.02809
							-77.49	-0.00101	-79.949	-0.03101	-79.942	-0.03758	-77.309	-0.05438	-79.791	-0.09417	-79.939	-0.03447	-79.943	-0.02809
							-77.489	-0.00101	-79.95	-0.03101	-79.942	-0.03758	-77.307	-0.05437	-79.791	-0.09417	-79.938	-0.03447	-79.942	-0.02809
							-77.487	-0.001	-79.949	-0.03101	-79.941	-0.03758	-77.306	-0.05436	-79.79	-0.09417	-79.939	-0.03447	-79.943	-0.02809
							-77.486	-0.001	-79.949	-0.03101	-79.942	-0.03758	-77.303	-0.05435	-79.79	-0.09417	-79.938	-0.03447	-79.943	-0.02809
							-77.484	-0.001	-79.949	-0.03101	-79.942	-0.03758	-77.302	-0.05435	-79.791	-0.09417	-79.939	-0.03447	-79.942	-0.02809
							-77.483	-0.001	-79.95	-0.03101	-79.941	-0.03758	-77.301	-0.05434	-79.79	-0.09417	-79.94	-0.03447	-79.943	-0.02809
							-77.48	-0.001	-79.949	-0.03101	-79.942	-0.03758	-77.299	-0.05433	-79.79	-0.09417	-79.938	-0.03447	-79.943	-0.02809
							-77.478	-0.001	-79.949	-0.03101	-79.941	-0.03758	-77.298	-0.05433	-79.79	-0.09417	-79.939	-0.03447	-79.943	-0.02809
							-77.478	-0.000999723	-79.949	-0.03101	-79.941	-0.03758	-77.296	-0.05432	-79.79	-0.09417	-79.939	-0.03447	-79.944	-0.02809
							-77.476	-0.000998301	-79.949	-0.03101	-79.942	-0.03758	-77.293	-0.05431	-79.792	-0.09417	-79.939	-0.03447	-79.943	-0.02809
							-77.474	-0.000998126	-79.949	-0.03101	-79.942	-0.03758	-77.292	-0.0543	-79.79	-0.09417	-79.938	-0.03447	-79.943	-0.02809
							-77.471	-0.000998349	-79.95	-0.03101	-79.94	-0.03758	-77.291	-0.0543	-79.791	-0.09417	-79.94	-0.03447	-79.943	-0.02809
							-77.472	-0.000998088	-79.95	-0.03101	-79.942	-0.03758	-77.288	-0.05429	-79.79	-0.09416	-79.94	-0.03447	-79.944	-0.02809
							-77.469	-0.000998003	-79.95	-0.03101	-79.942	-0.03758	-77.286	-0.05428	-79.792	-0.09416	-79.938	-0.03447	-79.942	-0.02809
							-77.468	-0.000997956	-79.949	-0.03101	-79.942	-0.03758	-77.285	-0.05427	-79.791	-0.09416	-79.939	-0.03447	-79.944	-0.02809
							-77.466	-0.000997907	-79.95	-0.03101	-79.942	-0.03758	-77.284	-0.05427	-79.79	-0.09416	-79.94	-0.03447	-79.945	-0.02809
							-77.464	-0.000997897	-79.95	-0.03101	-79.941	-0.03758	-77.282	-0.05426	-79.79	-0.09416	-79.939	-0.03447	-79.943	-0.02809
							-77.462	-0.000997598	-79.949	-0.03101	-79.941	-0.03758	-77.282	-0.05425	-79.792	-0.09416	-79.937	-0.03446	-79.943	-0.02809
							-77.462	-0.000997504	-79.949	-0.03101	-79.943	-0.03758	-77.279	-0.05424	-79.79	-0.09416	-79.94	-0.03446	-79.943	-0.02809
							-77.46	-0.000997163	-79.951	-0.03101	-79.941	-0.03758	-77.278	-0.05424	-79.792	-0.09416	-79.94	-0.03446	-79.943	-0.02809
							-77.459	-0.000996711	-79.951	-0.03101	-79.941	-0.03758	-77.276	-0.05423	-79.791	-0.09416	-79.94	-0.03446	-79.943	-0.02808
							-77.457	-0.000997061	-79.949	-0.03101	-79.941	-0.03758	-77.274	-0.05422	-79.79	-0.09415	-79.939	-0.03446	-79.944	-0.02808
							-77.455	-0.000997932	-79.95	-0.03101	-79.94	-0.03758	-77.273	-0.05422	-79.791	-0.09415	-79.94	-0.03446	-79.943	-0.02808
							-77.452	-0.000998069	-79.95	-0.03101	-79.942	-0.03758	-77.27	-0.05421	-79.79	-0.09415	-79.94	-0.03446	-79.943	-0.02808
							-77.451	-0.000997476	-79.95	-0.03101	-79.942	-0.03758	-77.27	-0.0542	-79.79	-0.09415	-79.939	-0.03446	-79.943	-0.02808
							-77.449	-0.000997309	-79.95	-0.03101	-79.942	-0.03758	-77.268	-0.0542	-79.791	-0.09415	-79.94	-0.03446	-79.942	-0.02808
							-77.448	-0.00099652	-79.95	-0.03101	-79.942	-0.03758	-77.267	-0.05419	-79.79	-0.09415	-79.938	-0.03446	-79.943	-0.02808
							-77.446	-0.000996718	-79.95	-0.03102	-79.942	-0.03758	-77.265	-0.05418	-79.789	-0.09415	-79.939	-0.03446	-79.943	-0.02808
							-77.445	-0.0009968	-79.95	-0.03102	-79.942	-0.03758	-77.263	-0.05418	-79.791	-0.09415	-79.938	-0.03446	-79.943	-0.02808
							-77.442	-0.000996643	-79.95	-0.03102	-79.942	-0.03758	-77.261	-0.05417	-79.791	-0.09415	-79.939	-0.03446	-79.943	-0.02808
							-77.44	-0.000996988	-79.949	-0.03102	-79.942	-0.03758	-77.259	-0.05416	-79.791	-0.09415	-79.939	-0.03446	-79.943	-0.02808
							-77.439	-0.000996668	-79.95	-0.03102	-79.941	-0.03758	-77.258	-0.05415	-79.79	-0.09415	-79.94	-0.03446	-79.943	-0.02808
							-77.437	-0.000996035	-79.95	-0.03102	-79.942	-0.03758	-77.256	-0.05415	-79.79	-0.09415	-79.938	-0.03446	-79.943	-0.02809
							-77.437	-0.000996503	-79.95	-0.03102	-79.943	-0.03758	-77.253	-0.05414	-79.791	-0.09415	-79.94	-0.03446	-79.944	-0.02809
							-77.435	-0.000997188	-79.949	-0.03102	-79.941	-0.03758	-77.253	-0.05413	-79.791	-0.09415	-79.94	-0.03445	-79.943	-0.02809
							-77.432	-0.000996587	-79.95	-0.03102	-79.942	-0.03758	-77.251	-0.05413	-79.791	-0.09415	-79.939	-0.03446	-79.943	-0.02809
							-77.431	-0.000996994	-79.949	-0.03102	-79.942	-0.03758	-77.249	-0.05412	-79.792	-0.09414	-79.939	-0.03445	-79.944	-0.02809
							-77.429	-0.000997548	-79.95	-0.03102	-79.941	-0.03758	-77.247	-0.05411	-79.79	-0.09414	-79.94	-0.03445	-79.943	-0.02809
							-77.428	-0.000998225	-79.949	-0.03103	-79.941	-0.03758	-77.245	-0.0541	-79.791	-0.09414	-79.939	-0.03445	-79.944	-0.02809
							-77.427	-0.000998672	-79.949	-0.03103	-79.942	-0.03758	-77.243	-0.0541	-79.79	-0.09414	-79.939	-0.03445	-79.944	-0.02809
							-77.424	-0.000997947	-79.951	-0.03103	-79.942	-0.03758	-77.242	-0.05409	-79.791	-0.09414	-79.94	-0.03445	-79.943	-0.02809
							-77.423	-0.000996238	-79.949	-0.03103	-79.941	-0.03758	-77.241	-0.05408	-79.79	-0.09414	-79.94	-0.03445	-79.943	-0.02809
							-77.421	-0.000995079	-79.948	-0.03103	-79.942	-0.03758	-77.24	-0.05408	-79.79	-0.09414	-79.939	-0.03445	-79.944	-0.02809
							-77.419	-0.00099408	-79.95	-0.03103	-79.942	-0.03758	-77.237	-0.05407	-79.791	-0.09414	-79.939	-0.03445	-79.943	-0.02809
							-77.418	-0.000993412	-79.949	-0.03103	-79.942	-0.03758	-77.237	-0.05406	-79.791	-0.09414	-79.939	-0.03445	-79.944	-0.02809
							-77.416	-0.000992525	-79.949	-0.03103	-79.942	-0.03759	-77.235	-0.05406	-79.791	-0.09414	-79.939	-0.03445	-79.945	-0.02809
							-77.415	-0.000992387	-79.949	-0.03103	-79.942	-0.03759	-77.232	-0.05405	-79.791	-0.09414	-79.939	-0.03444	-79.944	-0.02809
							-77.412	-0.000991839	-79.949	-0.03103	-79.942	-0.03759	-77.232	-0.05404	-79.791	-0.09414	-79.94	-0.03444	-79.945	-0.02809
							-77.411	-0.000991473	-79.949	-0.03104	-79.942	-0.03759	-77.228	-0.05404	-79.791	-0.09414	-79.939	-0.03444	-79.944	-0.02809
							-77.41	-0.000991767	-79.949	-0.03104	-79.942	-0.03759	-77.227	-0.05403	-79.79	-0.09413	-79.94	-0.03444	-79.944	-0.02809
							-77.408	-0.000990755	-79.949	-0.03104	-79.942	-0.03759	-77.226	-0.05402	-79.79	-0.09413	-79.939	-0.03444	-79.944	-0.02809
							-77.406	-0.000990743	-79.95	-0.03104	-79.942	-0.03759	-77.224	-0.05402	-79.791	-0.09413	-79.939	-0.03444	-79.943	-0.02809
							-77.405	-0.000989741	-79.95	-0.03104	-79.941	-0.03759	-77.221	-0.05401	-79.791	-0.09413	-79.94	-0.03444	-79.944	-0.02809
							-77.402	-0.000989966	-79.949	-0.03104	-79.941	-0.03759	-77.22	-0.054	-79.791	-0.09413	-79.939	-0.03444	-79.943	-0.02808
							-77.401	-0.000989429	-79.948	-0.03104	-79.942	-0.03759	-77.219	-0.05399	-79.79	-0.09413	-79.94	-0.03444	-79.944	-0.02809
							-77.4	-0.000989734	-79.949	-0.03104	-79.941	-0.03759	-77.217	-0.05399	-79.79	-0.09413	-79.939	-0.03444	-79.944	-0.02808
							-77.398	-0.000989746	-79.949	-0.03105	-79.941	-0.03759	-77.215	-0.05398	-79.791	-0.09413	-79.937	-0.03444	-79.944	-0.02808
							-77.395	-0.000990226	-79.95	-0.03105	-79.941	-0.03759	-77.214	-0.05397	-79.791	-0.09413	-79.94	-0.03444	-79.943	-0.02808
							-77.395	-0.000990268	-79.95	-0.03105	-79.941	-0.03759	-77.213	-0.05396	-79.791	-0.09413	-79.939	-0.03444	-79.943	-0.02808
							-77.392	-0.000990449	-79.95	-0.03105	-79.941	-0.03759	-77.21	-0.05396	-79.791	-0.09413	-79.938	-0.03444	-79.944	-0.02808
							-77.39	-0.000990914	-79.949	-0.03105	-79.942	-0.0376	-77.209	-0.05395	-79.792	-0.09413	-79.94	-0.03444	-79.944	-0.02808
							-77.39	-0.000991308	-79.948	-0.03105	-79.942	-0.0376	-77.209	-0.05394	-79.791	-0.09413	-79.94	-0.03444	-79.943	-0.02808
							-77.388	-0.000991259	-79.949	-0.03105	-79.941	-0.0376	-77.205	-0.05394	-79.791	-0.09413	-79.938	-0.03444	-79.944	-0.02808
							-77.385	-0.000990806	-79.95	-0.03105	-79.941	-0.0376	-77.205	-0.05393	-79.791	-0.09413	-79.939	-0.03444	-79.943	-0.02808
							-77.384	-0.000990243	-79.949	-0.03105	-79.941	-0.0376	-77.203	-0.05392	-79.791	-0.09413	-79.94	-0.03444	-79.943	-0.02808
							-77.382	-0.000989723	-79.949	-0.03105	-79.941	-0.0376	-77.2	-0.05392	-79.792	-0.09412	-79.938	-0.03444	-79.943	-0.02808
							-77.379	-0.000989823	-79.951	-0.03105	-79.941	-0.0376	-77.199	-0.05391	-79.79	-0.09412	-79.939	-0.03443	-79.943	-0.02808
							-77.38	-0.000989634	-79.95	-0.03105	-79.94	-0.0376	-77.197	-0.0539	-79.791	-0.09412	-79.938	-0.03443	-79.943	-0.02808
							-77.379	-0.000990392	-79.949	-0.03105	-79.94	-0.0376	-77.196	-0.0539	-79.79	-0.09412	-79.939	-0.03443	-79.943	-0.02808
							-77.377	-0.000989489	-79.95	-0.03105	-79.941	-0.0376	-77.194	-0.05389	-79.791	-0.09412	-79.938	-0.03443	-79.943	-0.02808
							-77.376	-0.000987572	-79.95	-0.03105	-79.942	-0.0376	-77.193	-0.05388	-79.791	-0.09412	-79.938	-0.03443	-79.942	-0.02808
							-77.372	-0.000986947	-79.949	-0.03105	-79.941	-0.0376	-77.192	-0.05388	-79.791	-0.09412	-79.939	-0.03443	-79.943	-0.02808
							-77.371	-0.000986436	-79.949	-0.03105	-79.941	-0.0376	-77.19	-0.05387	-79.791	-0.09412	-79.938	-0.03443	-79.944	-0.02808
							-77.369	-0.000985777	-79.95	-0.03105	-79.941	-0.0376	-77.188	-0.05386	-79.792	-0.09412	-79.938	-0.03443	-79.941	-0.02808
							-77.369	-0.000985165	-79.95	-0.03105	-79.941	-0.0376	-77.187	-0.05386	-79.792	-0.09412	-79.94	-0.03443	-79.943	-0.02808
							-77.367	-0.000984406	-79.949	-0.03105	-79.941	-0.0376	-77.185	-0.05385	-79.79	-0.09412	-79.939	-0.03443	-79.943	-0.02808
							-77.365	-0.000984244	-79.949	-0.03105	-79.941	-0.0376	-77.183	-0.05384	-79.79	-0.09412	-79.94	-0.03443	-79.943	-0.02808
							-77.363	-0.000983932	-79.949	-0.03105	-79.94	-0.0376	-77.181	-0.05384	-79.791	-0.09412	-79.938	-0.03443	-79.943	-0.02808
							-77.361	-0.00098391	-79.95	-0.03105	-79.942	-0.03761	-77.18	-0.05383	-79.792	-0.09412	-79.939	-0.03443	-79.943	-0.02808
							-77.359	-0.000983268	-79.949	-0.03106	-79.941	-0.03761	-77.179	-0.05382	-79.792	-0.09411	-79.94	-0.03443	-79.943	-0.02808
							-77.358	-0.000983247	-79.95	-0.03106	-79.941	-0.03761	-77.177	-0.05382	-79.792	-0.09411	-79.939	-0.03442	-79.944	-0.02808
							-77.355	-0.00098285	-79.95	-0.03106	-79.942	-0.03761	-77.175	-0.05381	-79.791	-0.09411	-79.939	-0.03442	-79.944	-0.02808
							-77.354	-0.000982496	-79.95	-0.03106	-79.942	-0.03761	-77.175	-0.0538	-79.791	-0.09411	-79.938	-0.03442	-79.943	-0.02808
							-77.353	-0.000982846	-79.95	-0.03106	-79.942	-0.03761	-77.172	-0.0538	-79.791	-0.09411	-79.938	-0.03442	-79.944	-0.02808
							-77.351	-0.00098216	-79.949	-0.03106	-79.941	-0.03761	-77.169	-0.05379	-79.792	-0.09411	-79.938	-0.03442	-79.944	-0.02808
							-77.35	-0.000981656	-79.949	-0.03106	-79.941	-0.03761	-77.168	-0.05378	-79.79	-0.09411	-79.939	-0.03442	-79.943	-0.02808
							-77.347	-0.000982037	-79.949	-0.03106	-79.941	-0.03761	-77.167	-0.05378	-79.791	-0.09411	-79.938	-0.03442	-79.942	-0.02808
							-77.347	-0.000982386	-79.95	-0.03106	-79.942	-0.03761	-77.164	-0.05377	-79.791	-0.0941	-79.938	-0.03442	-79.944	-0.02808
							-77.344	-0.000982114	-79.95	-0.03106	-79.942	-0.03761	-77.163	-0.05376	-79.791	-0.0941	-79.939	-0.03442	-79.943	-0.02808
							-77.344	-0.00098253	-79.95	-0.03106	-79.941	-0.03761	-77.161	-0.05375	-79.792	-0.0941	-79.938	-0.03442	-79.944	-0.02808
							-77.341	-0.000982652	-79.951	-0.03106	-79.942	-0.03761	-77.16	-0.05375	-79.791	-0.0941	-79.937	-0.03442	-79.943	-0.02809
							-77.339	-0.000982465	-79.949	-0.03106	-79.942	-0.03761	-77.158	-0.05374	-79.79	-0.0941	-79.938	-0.03442	-79.943	-0.02809
							-77.338	-0.000981894	-79.95	-0.03106	-79.942	-0.03761	-77.155	-0.05373	-79.791	-0.0941	-79.938	-0.03442	-79.943	-0.02809
							-77.335	-0.000981757	-79.949	-0.03106	-79.942	-0.03761	-77.155	-0.05372	-79.792	-0.0941	-79.939	-0.03441	-79.943	-0.02809
							-77.333	-0.000981359	-79.95	-0.03106	-79.942	-0.03761	-77.153	-0.05372	-79.791	-0.0941	-79.939	-0.03441	-79.944	-0.02809
							-77.333	-0.000981374	-79.95	-0.03106	-79.943	-0.03761	-77.151	-0.05371	-79.791	-0.0941	-79.939	-0.03441	-79.943	-0.02809
							-77.331	-0.000981054	-79.949	-0.03106	-79.942	-0.03761	-77.149	-0.0537	-79.791	-0.09409	-79.939	-0.03441	-79.943	-0.02809
							-77.329	-0.000981397	-79.949	-0.03106	-79.942	-0.03761	-77.147	-0.0537	-79.791	-0.09409	-79.939	-0.03441	-79.944	-0.02809
							-77.327	-0.00098156	-79.948	-0.03106	-79.942	-0.03761	-77.146	-0.05369	-79.79	-0.09409	-79.939	-0.03441	-79.943	-0.02809
							-77.325	-0.000981305	-79.95	-0.03106	-79.942	-0.03761	-77.144	-0.05368	-79.792	-0.09409	-79.939	-0.03441	-79.943	-0.02809
							-77.324	-0.000980576	-79.95	-0.03106	-79.941	-0.03761	-77.143	-0.05368	-79.791	-0.09409	-79.939	-0.03441	-79.942	-0.02809
							-77.323	-0.000980016	-79.95	-0.03106	-79.942	-0.03761	-77.141	-0.05367	-79.791	-0.09409	-79.939	-0.03441	-79.943	-0.02809
							-77.32	-0.00097891	-79.949	-0.03107	-79.942	-0.03761	-77.14	-0.05366	-79.791	-0.09409	-79.94	-0.03441	-79.943	-0.02809
							-77.319	-0.000978472	-79.95	-0.03107	-79.941	-0.03761	-77.139	-0.05366	-79.79	-0.09409	-79.939	-0.03441	-79.944	-0.02809
							-77.318	-0.00097809	-79.949	-0.03107	-79.941	-0.03761	-77.136	-0.05365	-79.791	-0.09408	-79.938	-0.03441	-79.943	-0.02809
							-77.317	-0.000977616	-79.95	-0.03107	-79.942	-0.03761	-77.134	-0.05364	-79.792	-0.09408	-79.939	-0.03441	-79.943	-0.02809
							-77.315	-0.000976996	-79.95	-0.03107	-79.942	-0.03761	-77.134	-0.05364	-79.791	-0.09408	-79.94	-0.03441	-79.943	-0.02809
							-77.313	-0.000976157	-79.95	-0.03107	-79.941	-0.03761	-77.132	-0.05363	-79.791	-0.09408	-79.938	-0.03441	-79.943	-0.02809
							-77.311	-0.000975739	-79.95	-0.03107	-79.941	-0.03761	-77.13	-0.05362	-79.791	-0.09408	-79.939	-0.03441	-79.943	-0.02809
							-77.309	-0.000974724	-79.952	-0.03107	-79.942	-0.03761	-77.129	-0.05362	-79.791	-0.09408	-79.939	-0.03441	-79.943	-0.02809
							-77.307	-0.000973275	-79.95	-0.03107	-79.942	-0.03761	-77.128	-0.05361	-79.791	-0.09408	-79.939	-0.03441	-79.944	-0.02809
							-77.307	-0.000972237	-79.95	-0.03107	-79.941	-0.03762	-77.125	-0.05361	-79.791	-0.09408	-79.939	-0.03441	-79.943	-0.02809
							-77.304	-0.000972045	-79.95	-0.03107	-79.942	-0.03762	-77.124	-0.0536	-79.79	-0.09407	-79.94	-0.03441	-79.944	-0.02809
							-77.301	-0.000971414	-79.95	-0.03107	-79.941	-0.03762	-77.122	-0.05359	-79.79	-0.09407	-79.94	-0.03441	-79.944	-0.02809
							-77.301	-0.000970208	-79.948	-0.03107	-79.941	-0.03762	-77.12	-0.05359	-79.79	-0.09407	-79.939	-0.03441	-79.944	-0.02809
							-77.298	-0.000969121	-79.949	-0.03107	-79.941	-0.03762	-77.118	-0.05358	-79.792	-0.09407	-79.938	-0.03441	-79.943	-0.02809
							-77.298	-0.000967976	-79.95	-0.03107	-79.942	-0.03762	-77.116	-0.05357	-79.791	-0.09407	-79.94	-0.03441	-79.943	-0.02809
							-77.296	-0.000967303	-79.95	-0.03107	-79.941	-0.03762	-77.115	-0.05357	-79.791	-0.09407	-79.94	-0.03441	-79.943	-0.02809
							-77.294	-0.000966156	-79.95	-0.03107	-79.941	-0.03762	-77.114	-0.05356	-79.791	-0.09407	-79.938	-0.03441	-79.944	-0.02809
							-77.292	-0.000964587	-79.95	-0.03107	-79.941	-0.03762	-77.112	-0.05355	-79.79	-0.09406	-79.939	-0.03441	-79.943	-0.02809
							-77.291	-0.000963826	-79.949	-0.03107	-79.942	-0.03762	-77.109	-0.05355	-79.791	-0.09406	-79.938	-0.03441	-79.943	-0.02809
							-77.29	-0.00096314	-79.95	-0.03107	-79.942	-0.03762	-77.109	-0.05354	-79.79	-0.09406	-79.939	-0.03441	-79.944	-0.02809
							-77.287	-0.000962242	-79.95	-0.03107	-79.942	-0.03762	-77.107	-0.05353	-79.791	-0.09406	-79.94	-0.03441	-79.943	-0.02809
							-77.286	-0.000961099	-79.949	-0.03107	-79.942	-0.03762	-77.105	-0.05353	-79.789	-0.09406	-79.939	-0.03441	-79.943	-0.02809
							-77.285	-0.000961241	-79.95	-0.03107	-79.942	-0.03762	-77.103	-0.05352	-79.79	-0.09406	-79.94	-0.03441	-79.943	-0.02809
							-77.283	-0.000960131	-79.951	-0.03107	-79.942	-0.03762	-77.103	-0.05351	-79.79	-0.09406	-79.94	-0.03441	-79.943	-0.02809
							-77.28	-0.000958274	-79.95	-0.03107	-79.941	-0.03762	-77.099	-0.05351	-79.79	-0.09405	-79.938	-0.03441	-79.942	-0.02809
							-77.279	-0.000956916	-79.95	-0.03107	-79.942	-0.03762	-77.099	-0.0535	-79.791	-0.09405	-79.94	-0.03441	-79.942	-0.02809
							-77.278	-0.00095584	-79.95	-0.03107	-79.942	-0.03762	-77.098	-0.0535	-79.789	-0.09405	-79.94	-0.03441	-79.943	-0.02809
							-77.276	-0.00095423	-79.951	-0.03107	-79.941	-0.03762	-77.096	-0.05349	-79.79	-0.09405	-79.94	-0.03441	-79.942	-0.02809
							-77.274	-0.000952834	-79.95	-0.03107	-79.94	-0.03762	-77.093	-0.05349	-79.79	-0.09405	-79.939	-0.03441	-79.942	-0.02809
							-77.274	-0.000951449	-79.949	-0.03107	-79.941	-0.03763	-77.091	-0.05348	-79.79	-0.09405	-79.941	-0.03441	-79.943	-0.0281
							-77.272	-0.000950306	-79.95	-0.03107	-79.941	-0.03763	-77.091	-0.05347	-79.789	-0.09404	-79.938	-0.03441	-79.943	-0.0281
							-77.27	-0.000949393	-79.949	-0.03107	-79.942	-0.03763	-77.087	-0.05347	-79.79	-0.09404	-79.939	-0.03441	-79.943	-0.0281
							-77.267	-0.000947863	-79.949	-0.03107	-79.941	-0.03763	-77.088	-0.05346	-79.789	-0.09404	-79.939	-0.03441	-79.943	-0.0281
							-77.267	-0.000946702	-79.95	-0.03107	-79.942	-0.03763	-77.086	-0.05346	-79.791	-0.09404	-79.94	-0.03441	-79.943	-0.0281
							-77.264	-0.00094617	-79.95	-0.03107	-79.94	-0.03763	-77.084	-0.05345	-79.79	-0.09404	-79.94	-0.03441	-79.943	-0.0281
							-77.263	-0.000944733	-79.951	-0.03107	-79.941	-0.03763	-77.082	-0.05344	-79.791	-0.09404	-79.941	-0.03441	-79.944	-0.0281
							-77.262	-0.000944164	-79.95	-0.03107	-79.942	-0.03763	-77.08	-0.05344	-79.791	-0.09404	-79.939	-0.03441	-79.943	-0.0281
							-77.259	-0.000943862	-79.95	-0.03107	-79.942	-0.03763	-77.079	-0.05343	-79.791	-0.09403	-79.94	-0.03441	-79.943	-0.0281
							-77.258	-0.000943604	-79.95	-0.03107	-79.942	-0.03763	-77.077	-0.05342	-79.79	-0.09403	-79.939	-0.03441	-79.943	-0.0281
							-77.256	-0.00094244	-79.95	-0.03107	-79.941	-0.03763	-77.077	-0.05342	-79.789	-0.09403	-79.939	-0.03441	-79.943	-0.0281
							-77.254	-0.00094131	-79.949	-0.03107	-79.942	-0.03763	-77.074	-0.05341	-79.79	-0.09403	-79.94	-0.03442	-79.944	-0.0281
							-77.252	-0.000940694	-79.95	-0.03107	-79.94	-0.03763	-77.073	-0.05341	-79.791	-0.09403	-79.939	-0.03442	-79.943	-0.0281
							-77.251	-0.000938841	-79.95	-0.03107	-79.941	-0.03763	-77.07	-0.0534	-79.792	-0.09403	-79.94	-0.03442	-79.943	-0.0281
							-77.249	-0.000937991	-79.95	-0.03107	-79.942	-0.03764	-77.069	-0.05339	-79.791	-0.09403	-79.939	-0.03442	-79.944	-0.0281
							-77.247	-0.000937217	-79.951	-0.03107	-79.942	-0.03764	-77.067	-0.05339	-79.79	-0.09403	-79.939	-0.03442	-79.944	-0.0281
							-77.247	-0.000937315	-79.949	-0.03107	-79.941	-0.03764	-77.065	-0.05338	-79.79	-0.09403	-79.939	-0.03442	-79.944	-0.0281
							-77.244	-0.0009377	-79.95	-0.03107	-79.941	-0.03764	-77.065	-0.05338	-79.789	-0.09403	-79.939	-0.03442	-79.944	-0.0281
							-77.243	-0.000937519	-79.949	-0.03107	-79.942	-0.03764	-77.062	-0.05337	-79.791	-0.09403	-79.939	-0.03442	-79.944	-0.0281
							-77.242	-0.000936923	-79.95	-0.03107	-79.941	-0.03764	-77.061	-0.05336	-79.79	-0.09403	-79.94	-0.03442	-79.943	-0.0281
							-77.239	-0.000936074	-79.95	-0.03107	-79.941	-0.03764	-77.059	-0.05335	-79.79	-0.09403	-79.938	-0.03442	-79.944	-0.0281
							-77.238	-0.000934985	-79.949	-0.03107	-79.942	-0.03764	-77.058	-0.05335	-79.79	-0.09403	-79.939	-0.03442	-79.943	-0.0281
							-77.236	-0.000934479	-79.95	-0.03107	-79.941	-0.03764	-77.056	-0.05334	-79.79	-0.09403	-79.939	-0.03442	-79.944	-0.0281
							-77.236	-0.000933769	-79.949	-0.03107	-79.942	-0.03764	-77.054	-0.05334	-79.791	-0.09403	-79.939	-0.03442	-79.944	-0.0281
							-77.233	-0.000932909	-79.95	-0.03107	-79.942	-0.03764	-77.053	-0.05333	-79.79	-0.09402	-79.938	-0.03442	-79.943	-0.0281
							-77.231	-0.000932161	-79.949	-0.03107	-79.941	-0.03764	-77.05	-0.05333	-79.789	-0.09402	-79.94	-0.03442	-79.944	-0.0281
							-77.23	-0.000931283	-79.951	-0.03107	-79.942	-0.03764	-77.049	-0.05332	-79.791	-0.09402	-79.94	-0.03442	-79.944	-0.0281
							-77.227	-0.000929642	-79.949	-0.03107	-79.942	-0.03764	-77.047	-0.05331	-79.791	-0.09402	-79.939	-0.03442	-79.945	-0.0281
							-77.226	-0.000928635	-79.949	-0.03107	-79.942	-0.03764	-77.046	-0.05331	-79.79	-0.09402	-79.939	-0.03442	-79.943	-0.0281
							-77.224	-0.000928904	-79.95	-0.03107	-79.941	-0.03764	-77.044	-0.0533	-79.792	-0.09402	-79.938	-0.03442	-79.944	-0.0281
							-77.221	-0.000928112	-79.95	-0.03107	-79.941	-0.03764	-77.042	-0.0533	-79.791	-0.09401	-79.939	-0.03442	-79.943	-0.0281
							-77.22	-0.000927612	-79.949	-0.03107	-79.942	-0.03764	-77.04	-0.05329	-79.791	-0.09401	-79.939	-0.03442	-79.943	-0.0281
							-77.219	-0.00092726	-79.948	-0.03107	-79.942	-0.03764	-77.04	-0.05329	-79.79	-0.09401	-79.939	-0.03442	-79.945	-0.0281
							-77.216	-0.000926263	-79.949	-0.03107	-79.942	-0.03764	-77.038	-0.05328	-79.79	-0.09401	-79.94	-0.03442	-79.943	-0.0281
							-77.215	-0.000924943	-79.95	-0.03107	-79.941	-0.03764	-77.036	-0.05327	-79.791	-0.09401	-79.939	-0.03442	-79.944	-0.0281
							-77.214	-0.000924113	-79.949	-0.03107	-79.941	-0.03764	-77.033	-0.05327	-79.79	-0.09401	-79.94	-0.03442	-79.943	-0.0281
							-77.212	-0.000923602	-79.949	-0.03107	-79.942	-0.03764	-77.032	-0.05326	-79.79	-0.09401	-79.939	-0.03442	-79.943	-0.0281
							-77.211	-0.000923049	-79.949	-0.03107	-79.941	-0.03764	-77.029	-0.05326	-79.79	-0.09401	-79.939	-0.03442	-79.944	-0.0281
							-77.209	-0.000922433	-79.95	-0.03107	-79.942	-0.03764	-77.029	-0.05325	-79.792	-0.09401	-79.94	-0.03442	-79.945	-0.0281
							-77.207	-0.000921752	-79.95	-0.03107	-79.942	-0.03764	-77.027	-0.05325	-79.791	-0.09401	-79.938	-0.03442	-79.944	-0.0281
							-77.206	-0.000921723	-79.949	-0.03107	-79.942	-0.03764	-77.026	-0.05324	-79.789	-0.09401	-79.94	-0.03442	-79.943	-0.0281
							-77.204	-0.000921151	-79.949	-0.03107	-79.942	-0.03764	-77.024	-0.05324	-79.79	-0.09401	-79.939	-0.03442	-79.944	-0.0281
							-77.203	-0.000921241	-79.949	-0.03107	-79.941	-0.03764	-77.021	-0.05323	-79.791	-0.09401	-79.939	-0.03441	-79.943	-0.0281
							-77.201	-0.000920476	-79.95	-0.03107	-79.942	-0.03764	-77.02	-0.05322	-79.79	-0.09401	-79.939	-0.03441	-79.944	-0.0281
							-77.199	-0.000919582	-79.949	-0.03107	-79.941	-0.03764	-77.018	-0.05322	-79.79	-0.09401	-79.939	-0.03441	-79.943	-0.0281
							-77.199	-0.000919066	-79.949	-0.03107	-79.941	-0.03764	-77.018	-0.05321	-79.791	-0.09401	-79.939	-0.03441	-79.943	-0.0281
							-77.197	-0.000919422	-79.95	-0.03107	-79.941	-0.03764	-77.016	-0.05321	-79.789	-0.094	-79.939	-0.03441	-79.945	-0.0281
							-77.195	-0.000919863	-79.95	-0.03107	-79.941	-0.03765	-77.014	-0.0532	-79.791	-0.094	-79.94	-0.03441	-79.943	-0.0281
							-77.193	-0.000919517	-79.95	-0.03107	-79.942	-0.03765	-77.012	-0.05319	-79.791	-0.094	-79.94	-0.03441	-79.944	-0.0281
							-77.191	-0.000918994	-79.949	-0.03107	-79.941	-0.03765	-77.011	-0.05319	-79.789	-0.094	-79.941	-0.03441	-79.943	-0.0281
							-77.19	-0.000917565	-79.948	-0.03107	-79.943	-0.03765	-77.009	-0.05318	-79.79	-0.094	-79.94	-0.03441	-79.943	-0.0281
							-77.188	-0.000916211	-79.95	-0.03107	-79.942	-0.03765	-77.008	-0.05318	-79.791	-0.094	-79.939	-0.03441	-79.945	-0.0281
							-77.186	-0.000914646	-79.949	-0.03107	-79.942	-0.03765	-77.006	-0.05317	-79.79	-0.09399	-79.938	-0.03441	-79.943	-0.0281
							-77.185	-0.000913713	-79.949	-0.03107	-79.94	-0.03765	-77.004	-0.05317	-79.791	-0.09399	-79.939	-0.03441	-79.943	-0.0281
							-77.183	-0.000912564	-79.95	-0.03106	-79.942	-0.03765	-77.004	-0.05316	-79.79	-0.09399	-79.939	-0.03441	-79.943	-0.0281
							-77.181	-0.00091164	-79.949	-0.03107	-79.94	-0.03765	-77.002	-0.05316	-79.791	-0.09399	-79.939	-0.03441	-79.943	-0.0281
							-77.179	-0.000910296	-79.95	-0.03107	-79.941	-0.03765	-77	-0.05315	-79.79	-0.09399	-79.938	-0.03441	-79.943	-0.0281
							-77.177	-0.000909404	-79.951	-0.03107	-79.941	-0.03765	-76.999	-0.05315	-79.789	-0.09399	-79.94	-0.03441	-79.943	-0.0281
							-77.176	-0.000908559	-79.949	-0.03107	-79.942	-0.03765	-76.996	-0.05314	-79.79	-0.09399	-79.939	-0.03441	-79.943	-0.0281
							-77.175	-0.000907829	-79.951	-0.03107	-79.942	-0.03765	-76.996	-0.05313	-79.79	-0.09399	-79.939	-0.03442	-79.942	-0.0281
							-77.172	-0.00090735	-79.949	-0.03107	-79.941	-0.03765	-76.992	-0.05313	-79.79	-0.09399	-79.938	-0.03442	-79.943	-0.0281
							-77.171	-0.000907422	-79.949	-0.03107	-79.942	-0.03765	-76.991	-0.05312	-79.79	-0.09398	-79.939	-0.03441	-79.943	-0.0281
							-77.169	-0.000906578	-79.949	-0.03107	-79.941	-0.03765	-76.989	-0.05312	-79.791	-0.09398	-79.939	-0.03441	-79.942	-0.0281
							-77.168	-0.000905626	-79.949	-0.03107	-79.941	-0.03765	-76.987	-0.05311	-79.791	-0.09398	-79.939	-0.03441	-79.943	-0.0281
							-77.165	-0.000904483	-79.95	-0.03107	-79.941	-0.03765	-76.985	-0.05311	-79.79	-0.09398	-79.938	-0.03441	-79.943	-0.0281
							-77.163	-0.000904266	-79.95	-0.03107	-79.941	-0.03765	-76.983	-0.0531	-79.79	-0.09398	-79.94	-0.03441	-79.943	-0.02809
							-77.161	-0.000903374	-79.949	-0.03107	-79.941	-0.03765	-76.981	-0.0531	-79.79	-0.09398	-79.939	-0.03441	-79.943	-0.02809
							-77.161	-0.000903324	-79.95	-0.03107	-79.94	-0.03765	-76.98	-0.05309	-79.79	-0.09397	-79.94	-0.03441	-79.944	-0.02809
							-77.158	-0.000902885	-79.949	-0.03107	-79.941	-0.03765	-76.979	-0.05309	-79.791	-0.09397	-79.939	-0.03441	-79.943	-0.02809
							-77.157	-0.000901888	-79.949	-0.03107	-79.942	-0.03765	-76.977	-0.05308	-79.79	-0.09397	-79.939	-0.03441	-79.942	-0.02809
							-77.156	-0.00090036	-79.95	-0.03107	-79.941	-0.03764	-76.976	-0.05307	-79.79	-0.09397	-79.941	-0.03441	-79.943	-0.02809
							-77.154	-0.000899677	-79.95	-0.03107	-79.941	-0.03764	-76.973	-0.05307	-79.79	-0.09397	-79.94	-0.03441	-79.944	-0.02809
							-77.151	-0.000898555	-79.949	-0.03107	-79.941	-0.03764	-76.973	-0.05306	-79.79	-0.09396	-79.94	-0.03442	-79.943	-0.02809
							-77.151	-0.000899049	-79.95	-0.03107	-79.942	-0.03764	-76.971	-0.05305	-79.79	-0.09396	-79.939	-0.03442	-79.944	-0.02809
							-77.149	-0.000899321	-79.949	-0.03107	-79.942	-0.03764	-76.969	-0.05305	-79.79	-0.09396	-79.939	-0.03442	-79.943	-0.02809
							-77.147	-0.00089868	-79.95	-0.03107	-79.942	-0.03764	-76.967	-0.05304	-79.79	-0.09396	-79.939	-0.03442	-79.942	-0.02809
							-77.145	-0.000898264	-79.95	-0.03107	-79.942	-0.03764	-76.967	-0.05304	-79.791	-0.09395	-79.938	-0.03441	-79.944	-0.02809
							-77.145	-0.000897233	-79.949	-0.03107	-79.942	-0.03764	-76.963	-0.05303	-79.79	-0.09395	-79.939	-0.03441	-79.944	-0.02809
							-77.143	-0.000895764	-79.951	-0.03107	-79.942	-0.03764	-76.963	-0.05302	-79.791	-0.09395	-79.938	-0.03442	-79.945	-0.02809
							-77.141	-0.000895141	-79.95	-0.03107	-79.941	-0.03764	-76.96	-0.05302	-79.79	-0.09395	-79.939	-0.03442	-79.943	-0.02809
							-77.14	-0.000895564	-79.949	-0.03108	-79.941	-0.03764	-76.959	-0.05301	-79.789	-0.09395	-79.938	-0.03441	-79.944	-0.02809
							-77.137	-0.000894456	-79.95	-0.03108	-79.941	-0.03763	-76.957	-0.05301	-79.791	-0.09395	-79.939	-0.03441	-79.943	-0.02809
							-77.137	-0.000892486	-79.95	-0.03108	-79.941	-0.03763	-76.956	-0.053	-79.79	-0.09394	-79.939	-0.03442	-79.944	-0.02809
							-77.134	-0.00089056	-79.95	-0.03108	-79.941	-0.03763	-76.955	-0.053	-79.79	-0.09394	-79.94	-0.03442	-79.943	-0.02809
							-77.133	-0.00088905	-79.95	-0.03108	-79.941	-0.03763	-76.953	-0.05299	-79.79	-0.09394	-79.94	-0.03442	-79.943	-0.02809
							-77.131	-0.000887588	-79.949	-0.03108	-79.942	-0.03763	-76.951	-0.05299	-79.789	-0.09394	-79.937	-0.03442	-79.944	-0.02809
							-77.128	-0.000886353	-79.949	-0.03108	-79.941	-0.03763	-76.949	-0.05298	-79.789	-0.09394	-79.939	-0.03442	-79.945	-0.02809
							-77.128	-0.000885056	-79.95	-0.03108	-79.941	-0.03763	-76.948	-0.05297	-79.79	-0.09394	-79.939	-0.03441	-79.944	-0.02809
							-77.126	-0.000884938	-79.949	-0.03108	-79.943	-0.03763	-76.946	-0.05297	-79.791	-0.09394	-79.94	-0.03441	-79.945	-0.02809
							-77.125	-0.00088471	-79.95	-0.03108	-79.94	-0.03763	-76.944	-0.05296	-79.791	-0.09394	-79.94	-0.03441	-79.943	-0.02809
							-77.123	-0.000883628	-79.95	-0.03108	-79.941	-0.03763	-76.943	-0.05296	-79.79	-0.09394	-79.939	-0.03441	-79.942	-0.02809
							-77.123	-0.000883104	-79.95	-0.03108	-79.942	-0.03763	-76.941	-0.05295	-79.791	-0.09393	-79.938	-0.03441	-79.943	-0.02809
							-77.121	-0.000882763	-79.949	-0.03108	-79.942	-0.03763	-76.939	-0.05295	-79.791	-0.09393	-79.939	-0.03441	-79.943	-0.02809
							-77.118	-0.000882687	-79.951	-0.03108	-79.941	-0.03763	-76.938	-0.05294	-79.792	-0.09393	-79.939	-0.03441	-79.944	-0.02809
							-77.117	-0.000882362	-79.949	-0.03108	-79.941	-0.03763	-76.936	-0.05294	-79.791	-0.09393	-79.939	-0.03441	-79.945	-0.02809
							-77.113	-0.000881304	-79.949	-0.03108	-79.942	-0.03763	-76.935	-0.05293	-79.792	-0.09393	-79.939	-0.03441	-79.944	-0.02809
							-77.112	-0.000879838	-79.949	-0.03108	-79.942	-0.03763	-76.933	-0.05293	-79.79	-0.09393	-79.939	-0.03441	-79.943	-0.02809
							-77.111	-0.000878756	-79.949	-0.03108	-79.941	-0.03763	-76.93	-0.05292	-79.791	-0.09393	-79.94	-0.03441	-79.943	-0.02809
							-77.109	-0.000877968	-79.95	-0.03108	-79.942	-0.03763	-76.93	-0.05292	-79.791	-0.09393	-79.938	-0.03441	-79.943	-0.02809
							-77.108	-0.00087745	-79.949	-0.03108	-79.942	-0.03763	-76.929	-0.05291	-79.791	-0.09393	-79.938	-0.03441	-79.944	-0.02809
							-77.106	-0.000876783	-79.95	-0.03108	-79.941	-0.03763	-76.927	-0.05291	-79.79	-0.09393	-79.939	-0.03441	-79.944	-0.02809
							-77.104	-0.000876052	-79.95	-0.03108	-79.941	-0.03763	-76.924	-0.0529	-79.791	-0.09393	-79.939	-0.03441	-79.944	-0.02809
							-77.104	-0.000876093	-79.95	-0.03108	-79.941	-0.03763	-76.925	-0.0529	-79.79	-0.09393	-79.938	-0.03441	-79.943	-0.02809
							-77.1	-0.000876026	-79.95	-0.03108	-79.941	-0.03763	-76.923	-0.05289	-79.791	-0.09393	-79.938	-0.03441	-79.943	-0.02809
							-77.101	-0.000874995	-79.949	-0.03108	-79.941	-0.03763	-76.919	-0.05289	-79.791	-0.09393	-79.939	-0.03441	-79.943	-0.02809
							-77.098	-0.000874629	-79.95	-0.03108	-79.942	-0.03763	-76.92	-0.05288	-79.791	-0.09393	-79.939	-0.03441	-79.943	-0.02809
							-77.096	-0.000874227	-79.949	-0.03108	-79.941	-0.03763	-76.917	-0.05288	-79.791	-0.09393	-79.939	-0.03441	-79.943	-0.02809
							-77.094	-0.00087398	-79.949	-0.03108	-79.94	-0.03763	-76.915	-0.05287	-79.79	-0.09392	-79.939	-0.03441	-79.944	-0.02809
							-77.092	-0.000873733	-79.948	-0.03108	-79.941	-0.03763	-76.913	-0.05287	-79.79	-0.09392	-79.939	-0.0344	-79.944	-0.02809
							-77.091	-0.000873306	-79.95	-0.03108	-79.941	-0.03763	-76.912	-0.05286	-79.791	-0.09392	-79.939	-0.0344	-79.944	-0.02809
							-77.091	-0.000872907	-79.949	-0.03108	-79.941	-0.03762	-76.911	-0.05285	-79.791	-0.09392	-79.939	-0.0344	-79.944	-0.02809
							-77.088	-0.000873034	-79.95	-0.03108	-79.942	-0.03763	-76.907	-0.05285	-79.79	-0.09392	-79.939	-0.0344	-79.943	-0.02809
							-77.087	-0.000872471	-79.95	-0.03108	-79.942	-0.03762	-76.906	-0.05284	-79.79	-0.09392	-79.939	-0.0344	-79.944	-0.02809
							-77.085	-0.000873079	-79.951	-0.03108	-79.942	-0.03762	-76.905	-0.05284	-79.791	-0.09392	-79.939	-0.0344	-79.944	-0.02809
							-77.082	-0.000873404	-79.949	-0.03108	-79.941	-0.03762	-76.903	-0.05283	-79.79	-0.09391	-79.939	-0.0344	-79.944	-0.02809
							-77.081	-0.0008729	-79.949	-0.03108	-79.942	-0.03762	-76.901	-0.05283	-79.79	-0.09391	-79.939	-0.0344	-79.944	-0.02809
							-77.081	-0.000872841	-79.951	-0.03108	-79.942	-0.03762	-76.9	-0.05282	-79.791	-0.09391	-79.939	-0.0344	-79.945	-0.02809
							-77.077	-0.000872919	-79.95	-0.03108	-79.941	-0.03762	-76.898	-0.05282	-79.79	-0.09391	-79.939	-0.0344	-79.944	-0.02809
							-77.076	-0.000872556	-79.947	-0.03108	-79.943	-0.03762	-76.896	-0.05281	-79.79	-0.09391	-79.939	-0.0344	-79.943	-0.02809
							-77.075	-0.000871575	-79.95	-0.03108	-79.942	-0.03762	-76.895	-0.05281	-79.79	-0.09391	-79.939	-0.0344	-79.943	-0.02809
							-77.072	-0.000871628	-79.95	-0.03108	-79.942	-0.03762	-76.893	-0.0528	-79.791	-0.09391	-79.94	-0.0344	-79.944	-0.02809
							-77.071	-0.000871557	-79.948	-0.03108	-79.942	-0.03762	-76.891	-0.0528	-79.789	-0.09391	-79.941	-0.0344	-79.944	-0.02809
							-77.069	-0.000871167	-79.95	-0.03108	-79.942	-0.03762	-76.89	-0.05279	-79.791	-0.09391	-79.94	-0.0344	-79.944	-0.02809
							-77.067	-0.000870409	-79.949	-0.03108	-79.942	-0.03762	-76.887	-0.05278	-79.791	-0.09391	-79.939	-0.0344	-79.944	-0.02809
							-77.067	-0.000869915	-79.951	-0.03108	-79.942	-0.03762	-76.886	-0.05278	-79.791	-0.09391	-79.94	-0.0344	-79.945	-0.02809
							-77.065	-0.000868545	-79.949	-0.03108	-79.943	-0.03762	-76.884	-0.05277	-79.791	-0.09391	-79.94	-0.0344	-79.944	-0.02809
							-77.063	-0.000866563	-79.95	-0.03108	-79.941	-0.03762	-76.883	-0.05277	-79.791	-0.09391	-79.938	-0.0344	-79.943	-0.02809
							-77.06	-0.000864955	-79.948	-0.03107	-79.94	-0.03762	-76.881	-0.05276	-79.79	-0.09391	-79.939	-0.03439	-79.943	-0.02809
							-77.059	-0.000863768	-79.95	-0.03107	-79.941	-0.03762	-76.879	-0.05276	-79.789	-0.09391	-79.938	-0.03439	-79.943	-0.02808
							-77.058	-0.000863247	-79.948	-0.03108	-79.941	-0.03762	-76.878	-0.05275	-79.791	-0.0939	-79.941	-0.03439	-79.944	-0.02808
							-77.057	-0.000862689	-79.95	-0.03107	-79.941	-0.03762	-76.875	-0.05275	-79.79	-0.0939	-79.939	-0.03439	-79.943	-0.02808
							-77.054	-0.000862868	-79.95	-0.03107	-79.941	-0.03762	-76.874	-0.05274	-79.79	-0.0939	-79.939	-0.03439	-79.944	-0.02808
							-77.052	-0.000863379	-79.951	-0.03107	-79.941	-0.03762	-76.872	-0.05274	-79.79	-0.0939	-79.939	-0.03439	-79.945	-0.02808
							-77.051	-0.000862827	-79.949	-0.03107	-79.941	-0.03762	-76.871	-0.05273	-79.79	-0.0939	-79.939	-0.03439	-79.943	-0.02808
							-77.049	-0.00086299	-79.949	-0.03107	-79.941	-0.03762	-76.869	-0.05273	-79.791	-0.0939	-79.939	-0.03439	-79.944	-0.02808
							-77.047	-0.000862437	-79.949	-0.03107	-79.942	-0.03761	-76.868	-0.05272	-79.79	-0.0939	-79.94	-0.03439	-79.944	-0.02808
							-77.046	-0.000862603	-79.949	-0.03107	-79.94	-0.03761	-76.867	-0.05271	-79.789	-0.0939	-79.938	-0.03439	-79.944	-0.02808
							-77.044	-0.000861749	-79.948	-0.03107	-79.941	-0.03761	-76.864	-0.05271	-79.791	-0.0939	-79.94	-0.03439	-79.944	-0.02808
							-77.042	-0.000860725	-79.95	-0.03107	-79.942	-0.03761	-76.863	-0.0527	-79.79	-0.0939	-79.94	-0.03439	-79.942	-0.02808
							-77.04	-0.000860574	-79.95	-0.03107	-79.942	-0.03761	-76.861	-0.0527	-79.791	-0.0939	-79.939	-0.03439	-79.943	-0.02808
							-77.038	-0.000860261	-79.949	-0.03107	-79.941	-0.03761	-76.86	-0.05269	-79.791	-0.0939	-79.94	-0.03439	-79.944	-0.02808
							-77.037	-0.000859579	-79.95	-0.03107	-79.942	-0.03761	-76.858	-0.05269	-79.79	-0.0939	-79.94	-0.03439	-79.945	-0.02808
							-77.035	-0.000859853	-79.95	-0.03107	-79.943	-0.03761	-76.857	-0.05268	-79.791	-0.09389	-79.94	-0.03439	-79.944	-0.02808
							-77.034	-0.000860371	-79.95	-0.03107	-79.942	-0.03761	-76.855	-0.05268	-79.79	-0.09389	-79.94	-0.03439	-79.944	-0.02808
							-77.032	-0.000860561	-79.95	-0.03107	-79.941	-0.03761	-76.851	-0.05267	-79.79	-0.09389	-79.941	-0.03439	-79.944	-0.02808
							-77.031	-0.000859713	-79.949	-0.03107	-79.941	-0.03761	-76.851	-0.05267	-79.79	-0.09389	-79.94	-0.03438	-79.944	-0.02808
							-77.029	-0.000858761	-79.95	-0.03107	-79.942	-0.03761	-76.85	-0.05266	-79.791	-0.09389	-79.94	-0.03438	-79.944	-0.02808
							-77.028	-0.000857887	-79.949	-0.03107	-79.941	-0.03761	-76.848	-0.05265	-79.791	-0.09389	-79.94	-0.03438	-79.944	-0.02808
							-77.025	-0.000857853	-79.95	-0.03106	-79.942	-0.03761	-76.847	-0.05265	-79.791	-0.09389	-79.941	-0.03438	-79.942	-0.02808
							-77.023	-0.000857431	-79.95	-0.03106	-79.941	-0.03761	-76.844	-0.05264	-79.79	-0.09388	-79.94	-0.03438	-79.943	-0.02808
							-77.022	-0.000856501	-79.949	-0.03106	-79.94	-0.03761	-76.843	-0.05264	-79.791	-0.09388	-79.94	-0.03438	-79.943	-0.02808
							-77.021	-0.000855712	-79.95	-0.03106	-79.94	-0.03761	-76.842	-0.05264	-79.79	-0.09388	-79.94	-0.03438	-79.943	-0.02808
							-77.019	-0.000855301	-79.95	-0.03106	-79.942	-0.03761	-76.839	-0.05263	-79.791	-0.09388	-79.941	-0.03438	-79.944	-0.02808
							-77.018	-0.000855028	-79.95	-0.03106	-79.942	-0.03761	-76.838	-0.05263	-79.79	-0.09389	-79.939	-0.03438	-79.943	-0.02808
							-77.016	-0.000855059	-79.95	-0.03107	-79.941	-0.03761	-76.836	-0.05262	-79.792	-0.09389	-79.94	-0.03438	-79.943	-0.02808
							-77.015	-0.000854652	-79.949	-0.03107	-79.942	-0.03761	-76.835	-0.05262	-79.79	-0.09388	-79.939	-0.03438	-79.944	-0.02808
							-77.013	-0.000854687	-79.949	-0.03107	-79.941	-0.03761	-76.832	-0.05261	-79.791	-0.09388	-79.939	-0.03438	-79.944	-0.02808
							-77.012	-0.00085489	-79.951	-0.03107	-79.94	-0.03761	-76.831	-0.05261	-79.79	-0.09388	-79.939	-0.03438	-79.944	-0.02808
							-77.01	-0.000855654	-79.951	-0.03107	-79.942	-0.0376	-76.83	-0.0526	-79.79	-0.09388	-79.939	-0.03438	-79.943	-0.02808
							-77.008	-0.000855458	-79.951	-0.03107	-79.942	-0.0376	-76.828	-0.0526	-79.791	-0.09388	-79.939	-0.03438	-79.943	-0.02808
							-77.007	-0.00085529	-79.95	-0.03107	-79.942	-0.0376	-76.826	-0.05259	-79.79	-0.09388	-79.939	-0.03438	-79.944	-0.02808
							-77.004	-0.000854463	-79.95	-0.03107	-79.941	-0.0376	-76.826	-0.05259	-79.79	-0.09388	-79.94	-0.03438	-79.944	-0.02808
							-77.003	-0.000853216	-79.95	-0.03107	-79.942	-0.0376	-76.824	-0.05258	-79.79	-0.09388	-79.94	-0.03438	-79.945	-0.02808
							-77.002	-0.000852892	-79.95	-0.03107	-79.942	-0.0376	-76.822	-0.05258	-79.791	-0.09388	-79.939	-0.03438	-79.943	-0.02807
							-76.999	-0.000853116	-79.95	-0.03107	-79.942	-0.0376	-76.82	-0.05257	-79.791	-0.09388	-79.939	-0.03438	-79.944	-0.02807
							-76.997	-0.000854096	-79.95	-0.03107	-79.941	-0.0376	-76.818	-0.05257	-79.79	-0.09387	-79.939	-0.03438	-79.944	-0.02807
							-76.996	-0.000854668	-79.95	-0.03107	-79.943	-0.0376	-76.817	-0.05256	-79.79	-0.09387	-79.939	-0.03438	-79.943	-0.02807
							-76.994	-0.000855532	-79.949	-0.03107	-79.941	-0.0376	-76.815	-0.05256	-79.791	-0.09387	-79.939	-0.03438	-79.944	-0.02807
							-76.993	-0.000855793	-79.951	-0.03107	-79.942	-0.0376	-76.815	-0.05255	-79.791	-0.09387	-79.939	-0.03438	-79.945	-0.02807
							-76.99	-0.000855296	-79.95	-0.03107	-79.941	-0.0376	-76.812	-0.05255	-79.791	-0.09387	-79.939	-0.03438	-79.943	-0.02807
							-76.988	-0.00085435	-79.95	-0.03107	-79.941	-0.0376	-76.811	-0.05254	-79.789	-0.09387	-79.939	-0.03438	-79.943	-0.02807
							-76.988	-0.000853671	-79.949	-0.03107	-79.941	-0.0376	-76.809	-0.05254	-79.791	-0.09387	-79.939	-0.03438	-79.945	-0.02807
							-76.986	-0.000853764	-79.951	-0.03107	-79.941	-0.0376	-76.807	-0.05253	-79.79	-0.09387	-79.94	-0.03438	-79.943	-0.02806
							-76.983	-0.000853112	-79.951	-0.03107	-79.941	-0.0376	-76.807	-0.05253	-79.791	-0.09387	-79.939	-0.03438	-79.943	-0.02806
							-76.983	-0.000852352	-79.951	-0.03107	-79.942	-0.0376	-76.804	-0.05252	-79.791	-0.09387	-79.939	-0.03438	-79.944	-0.02806
							-76.98	-0.000852446	-79.951	-0.03107	-79.942	-0.0376	-76.802	-0.05252	-79.791	-0.09387	-79.939	-0.03438	-79.943	-0.02806
							-76.979	-0.000852282	-79.95	-0.03107	-79.941	-0.0376	-76.802	-0.05251	-79.79	-0.09387	-79.939	-0.03438	-79.944	-0.02806
							-76.977	-0.000852817	-79.95	-0.03107	-79.941	-0.0376	-76.8	-0.05251	-79.791	-0.09387	-79.938	-0.03438	-79.943	-0.02806
							-76.977	-0.000853153	-79.951	-0.03107	-79.941	-0.0376	-76.797	-0.0525	-79.792	-0.09387	-79.939	-0.03438	-79.943	-0.02806
							-76.974	-0.000853485	-79.949	-0.03107	-79.941	-0.0376	-76.795	-0.0525	-79.79	-0.09386	-79.938	-0.03438	-79.944	-0.02806
							-76.973	-0.000852906	-79.951	-0.03107	-79.941	-0.03759	-76.794	-0.05249	-79.79	-0.09386	-79.939	-0.03438	-79.943	-0.02806
							-76.971	-0.000852251	-79.952	-0.03107	-79.941	-0.03759	-76.793	-0.05249	-79.79	-0.09386	-79.938	-0.03438	-79.942	-0.02806
							-76.97	-0.000851858	-79.951	-0.03107	-79.942	-0.03759	-76.79	-0.05248	-79.791	-0.09386	-79.939	-0.03438	-79.943	-0.02806
							-76.969	-0.000851649	-79.951	-0.03107	-79.941	-0.03759	-76.789	-0.05248	-79.79	-0.09386	-79.94	-0.03438	-79.943	-0.02805
							-76.967	-0.000852316	-79.95	-0.03107	-79.942	-0.03759	-76.788	-0.05247	-79.792	-0.09386	-79.939	-0.03438	-79.944	-0.02805
							-76.965	-0.000853113	-79.95	-0.03107	-79.941	-0.03759	-76.785	-0.05247	-79.791	-0.09386	-79.939	-0.03438	-79.943	-0.02805
							-76.962	-0.000853013	-79.95	-0.03107	-79.942	-0.03759	-76.783	-0.05246	-79.791	-0.09386	-79.939	-0.03438	-79.943	-0.02805
							-76.963	-0.00085294	-79.951	-0.03107	-79.942	-0.03759	-76.783	-0.05246	-79.791	-0.09386	-79.939	-0.03438	-79.943	-0.02805
							-76.959	-0.000852898	-79.95	-0.03107	-79.941	-0.03759	-76.781	-0.05245	-79.791	-0.09386	-79.941	-0.03438	-79.943	-0.02805
							-76.958	-0.000853307	-79.951	-0.03107	-79.942	-0.03759	-76.78	-0.05245	-79.791	-0.09386	-79.94	-0.03438	-79.943	-0.02805
							-76.955	-0.000853918	-79.95	-0.03107	-79.941	-0.03759	-76.779	-0.05244	-79.791	-0.09386	-79.939	-0.03438	-79.942	-0.02805
							-76.953	-0.000854232	-79.95	-0.03107	-79.941	-0.03759	-76.776	-0.05244	-79.791	-0.09386	-79.94	-0.03438	-79.944	-0.02805
							-76.952	-0.000853718	-79.949	-0.03107	-79.942	-0.03759	-76.775	-0.05243	-79.791	-0.09385	-79.939	-0.03438	-79.943	-0.02805
							-76.951	-0.00085359	-79.95	-0.03107	-79.942	-0.03759	-76.772	-0.05243	-79.792	-0.09385	-79.938	-0.03438	-79.943	-0.02805
							-76.95	-0.000853615	-79.949	-0.03107	-79.942	-0.03759	-76.772	-0.05242	-79.791	-0.09385	-79.939	-0.03438	-79.943	-0.02805
							-76.947	-0.000853598	-79.949	-0.03107	-79.943	-0.03759	-76.77	-0.05242	-79.791	-0.09385	-79.938	-0.03438	-79.943	-0.02805
							-76.946	-0.000852702	-79.95	-0.03107	-79.941	-0.03759	-76.767	-0.05242	-79.791	-0.09385	-79.939	-0.03438	-79.943	-0.02805
							-76.944	-0.000853541	-79.949	-0.03107	-79.942	-0.03759	-76.767	-0.05241	-79.792	-0.09385	-79.938	-0.03438	-79.944	-0.02805
							-76.943	-0.000853121	-79.95	-0.03107	-79.941	-0.03759	-76.764	-0.05241	-79.791	-0.09385	-79.939	-0.03438	-79.943	-0.02805
							-76.941	-0.000852015	-79.948	-0.03107	-79.942	-0.03759	-76.762	-0.05241	-79.791	-0.09385	-79.94	-0.03438	-79.944	-0.02805
							-76.941	-0.000851426	-79.949	-0.03107	-79.941	-0.03759	-76.76	-0.0524	-79.792	-0.09385	-79.94	-0.03438	-79.943	-0.02805
							-76.938	-0.00085124	-79.95	-0.03107	-79.941	-0.03759	-76.759	-0.0524	-79.791	-0.09385	-79.94	-0.03438	-79.943	-0.02805
							-76.936	-0.000849773	-79.95	-0.03107	-79.942	-0.03759	-76.759	-0.05239	-79.79	-0.09384	-79.939	-0.03438	-79.943	-0.02805
							-76.935	-0.000849043	-79.949	-0.03107	-79.941	-0.03759	-76.756	-0.05239	-79.791	-0.09384	-79.939	-0.03438	-79.944	-0.02804
							-76.932	-0.000849244	-79.95	-0.03107	-79.942	-0.03759	-76.755	-0.05238	-79.791	-0.09384	-79.939	-0.03438	-79.944	-0.02804
							-76.932	-0.000848707	-79.95	-0.03107	-79.942	-0.03758	-76.752	-0.05237	-79.792	-0.09384	-79.939	-0.03438	-79.944	-0.02804
							-76.93	-0.000848455	-79.951	-0.03107	-79.941	-0.03759	-76.751	-0.05237	-79.79	-0.09384	-79.939	-0.03438	-79.944	-0.02804
							-76.929	-0.000849073	-79.95	-0.03107	-79.942	-0.03759	-76.75	-0.05236	-79.79	-0.09384	-79.938	-0.03438	-79.943	-0.02804
							-76.927	-0.000849944	-79.949	-0.03107	-79.942	-0.03759	-76.747	-0.05236	-79.791	-0.09384	-79.94	-0.03438	-79.943	-0.02804
							-76.925	-0.000849929	-79.95	-0.03107	-79.942	-0.03759	-76.745	-0.05235	-79.791	-0.09384	-79.94	-0.03438	-79.944	-0.02804
							-76.924	-0.000849734	-79.95	-0.03107	-79.941	-0.03759	-76.743	-0.05235	-79.79	-0.09384	-79.939	-0.03438	-79.944	-0.02804
							-76.922	-0.000849278	-79.95	-0.03107	-79.942	-0.03759	-76.742	-0.05234	-79.79	-0.09384	-79.938	-0.03438	-79.943	-0.02804
							-76.92	-0.000849387	-79.949	-0.03106	-79.94	-0.03759	-76.74	-0.05234	-79.791	-0.09384	-79.941	-0.03438	-79.943	-0.02804
							-76.918	-0.000849635	-79.95	-0.03106	-79.942	-0.03759	-76.739	-0.05234	-79.791	-0.09384	-79.939	-0.03438	-79.944	-0.02804
							-76.916	-0.000849743	-79.95	-0.03106	-79.942	-0.03759	-76.738	-0.05233	-79.791	-0.09384	-79.94	-0.03438	-79.944	-0.02804
							-76.915	-0.000850536	-79.949	-0.03106	-79.941	-0.03759	-76.736	-0.05233	-79.79	-0.09384	-79.94	-0.03438	-79.943	-0.02804
							-76.913	-0.000851653	-79.95	-0.03106	-79.941	-0.03759	-76.734	-0.05232	-79.79	-0.09384	-79.94	-0.03438	-79.942	-0.02803
							-76.911	-0.000852278	-79.949	-0.03106	-79.942	-0.03759	-76.732	-0.05232	-79.791	-0.09384	-79.94	-0.03438	-79.943	-0.02803
							-76.91	-0.000852655	-79.95	-0.03106	-79.941	-0.03759	-76.731	-0.05231	-79.791	-0.09384	-79.939	-0.03438	-79.943	-0.02803
							-76.909	-0.000852656	-79.95	-0.03106	-79.941	-0.03759	-76.728	-0.0523	-79.791	-0.09384	-79.94	-0.03438	-79.944	-0.02803
							-76.906	-0.000852764	-79.949	-0.03106	-79.941	-0.03759	-76.726	-0.0523	-79.791	-0.09384	-79.94	-0.03438	-79.943	-0.02803
							-76.904	-0.000852402	-79.95	-0.03106	-79.941	-0.03759	-76.724	-0.05229	-79.791	-0.09384	-79.939	-0.03438	-79.943	-0.02803
							-76.902	-0.000852025	-79.949	-0.03106	-79.942	-0.03759	-76.724	-0.05229	-79.791	-0.09384	-79.94	-0.03438	-79.942	-0.02803
							-76.9	-0.000852886	-79.949	-0.03106	-79.941	-0.03759	-76.722	-0.05228	-79.791	-0.09383	-79.939	-0.03438	-79.944	-0.02803
							-76.9	-0.000853961	-79.949	-0.03106	-79.942	-0.03759	-76.72	-0.05228	-79.791	-0.09383	-79.94	-0.03438	-79.944	-0.02803
							-76.898	-0.000853542	-79.95	-0.03106	-79.942	-0.03759	-76.719	-0.05227	-79.789	-0.09383	-79.939	-0.03438	-79.943	-0.02803
							-76.896	-0.000853636	-79.95	-0.03106	-79.942	-0.03759	-76.717	-0.05227	-79.791	-0.09383	-79.939	-0.03438	-79.943	-0.02803
							-76.895	-0.000853812	-79.951	-0.03106	-79.941	-0.03759	-76.714	-0.05226	-79.791	-0.09383	-79.939	-0.03438	-79.944	-0.02803
							-76.893	-0.000853874	-79.95	-0.03106	-79.941	-0.03759	-76.713	-0.05225	-79.791	-0.09383	-79.939	-0.03438	-79.945	-0.02803
							-76.891	-0.00085421	-79.951	-0.03106	-79.942	-0.03759	-76.712	-0.05225	-79.792	-0.09383	-79.94	-0.03438	-79.943	-0.02803
							-76.891	-0.000853673	-79.95	-0.03106	-79.941	-0.03759	-76.711	-0.05224	-79.791	-0.09382	-79.94	-0.03438	-79.944	-0.02803
							-76.888	-0.000853454	-79.949	-0.03106	-79.942	-0.03759	-76.709	-0.05224	-79.789	-0.09382	-79.94	-0.03438	-79.943	-0.02803
							-76.885	-0.000853467	-79.95	-0.03106	-79.941	-0.03759	-76.707	-0.05223	-79.791	-0.09382	-79.94	-0.03438	-79.943	-0.02803
							-76.886	-0.000854391	-79.95	-0.03106	-79.941	-0.03759	-76.705	-0.05223	-79.791	-0.09382	-79.94	-0.03438	-79.943	-0.02803
							-76.883	-0.000854511	-79.95	-0.03106	-79.942	-0.03759	-76.704	-0.05222	-79.79	-0.09382	-79.94	-0.03438	-79.943	-0.02803
							-76.882	-0.000854618	-79.949	-0.03106	-79.941	-0.03759	-76.702	-0.05222	-79.79	-0.09382	-79.939	-0.03438	-79.943	-0.02803
							-76.879	-0.000855792	-79.95	-0.03106	-79.942	-0.03758	-76.701	-0.05221	-79.791	-0.09382	-79.939	-0.03438	-79.944	-0.02803
							-76.876	-0.000856512	-79.95	-0.03106	-79.942	-0.03758	-76.699	-0.05221	-79.791	-0.09382	-79.939	-0.03438	-79.944	-0.02803
							-76.877	-0.000856854	-79.951	-0.03106	-79.941	-0.03758	-76.698	-0.0522	-79.791	-0.09381	-79.938	-0.03438	-79.943	-0.02803
							-76.875	-0.000856914	-79.95	-0.03106	-79.942	-0.03758	-76.695	-0.0522	-79.79	-0.09381	-79.939	-0.03438	-79.943	-0.02803
							-76.873	-0.000857845	-79.95	-0.03106	-79.941	-0.03758	-76.693	-0.05219	-79.79	-0.09381	-79.938	-0.03438	-79.944	-0.02803
							-76.872	-0.000857974	-79.949	-0.03106	-79.941	-0.03758	-76.692	-0.05219	-79.791	-0.09381	-79.939	-0.03438	-79.944	-0.02803
							-76.87	-0.000858269	-79.951	-0.03106	-79.941	-0.03758	-76.691	-0.05218	-79.791	-0.09381	-79.939	-0.03438	-79.943	-0.02803
							-76.868	-0.000859694	-79.95	-0.03106	-79.941	-0.03758	-76.689	-0.05218	-79.791	-0.0938	-79.939	-0.03438	-79.943	-0.02803
							-76.866	-0.000860685	-79.948	-0.03106	-79.942	-0.03758	-76.687	-0.05217	-79.792	-0.0938	-79.939	-0.03438	-79.943	-0.02803
							-76.865	-0.000861218	-79.951	-0.03106	-79.942	-0.03758	-76.685	-0.05217	-79.79	-0.0938	-79.939	-0.03438	-79.943	-0.02803
							-76.863	-0.000861576	-79.95	-0.03106	-79.941	-0.03758	-76.684	-0.05216	-79.79	-0.0938	-79.939	-0.03438	-79.944	-0.02803
							-76.861	-0.000861823	-79.95	-0.03106	-79.941	-0.03758	-76.683	-0.05216	-79.791	-0.0938	-79.939	-0.03438	-79.944	-0.02803
							-76.86	-0.000862301	-79.95	-0.03106	-79.941	-0.03758	-76.681	-0.05215	-79.791	-0.0938	-79.939	-0.03438	-79.944	-0.02803
							-76.858	-0.000862513	-79.951	-0.03106	-79.943	-0.03758	-76.68	-0.05215	-79.791	-0.0938	-79.939	-0.03438	-79.943	-0.02803
							-76.856	-0.000862584	-79.951	-0.03106	-79.941	-0.03758	-76.678	-0.05214	-79.79	-0.09379	-79.939	-0.03438	-79.944	-0.02803
							-76.854	-0.000862217	-79.95	-0.03106	-79.943	-0.03759	-76.677	-0.05214	-79.791	-0.09379	-79.938	-0.03438	-79.944	-0.02803
							-76.853	-0.000862431	-79.95	-0.03106	-79.941	-0.03759	-76.673	-0.05213	-79.79	-0.09379	-79.939	-0.03437	-79.944	-0.02803
							-76.852	-0.000861779	-79.949	-0.03106	-79.94	-0.03759	-76.673	-0.05213	-79.79	-0.09379	-79.938	-0.03437	-79.943	-0.02803
							-76.849	-0.000861583	-79.95	-0.03106	-79.942	-0.03759	-76.672	-0.05212	-79.79	-0.09379	-79.938	-0.03437	-79.942	-0.02803
							-76.847	-0.00086074	-79.95	-0.03106	-79.941	-0.03759	-76.67	-0.05212	-79.791	-0.09379	-79.939	-0.03437	-79.944	-0.02803
							-76.846	-0.000860416	-79.951	-0.03106	-79.941	-0.03759	-76.668	-0.05211	-79.79	-0.09379	-79.939	-0.03437	-79.943	-0.02803
							-76.843	-0.000859804	-79.95	-0.03106	-79.941	-0.03759	-76.667	-0.05211	-79.789	-0.09379	-79.939	-0.03437	-79.943	-0.02803
							-76.842	-0.000858275	-79.948	-0.03105	-79.941	-0.03759	-76.666	-0.0521	-79.791	-0.09379	-79.94	-0.03437	-79.943	-0.02803
							-76.84	-0.000857707	-79.949	-0.03105	-79.941	-0.03759	-76.663	-0.0521	-79.789	-0.09379	-79.939	-0.03437	-79.943	-0.02803
							-76.839	-0.00085652	-79.949	-0.03105	-79.941	-0.03759	-76.663	-0.05209	-79.789	-0.09379	-79.939	-0.03437	-79.943	-0.02803
							-76.837	-0.000855275	-79.95	-0.03105	-79.941	-0.03759	-76.659	-0.05209	-79.79	-0.09378	-79.939	-0.03437	-79.943	-0.02803
							-76.836	-0.000855937	-79.949	-0.03105	-79.941	-0.03759	-76.658	-0.05208	-79.79	-0.09378	-79.938	-0.03437	-79.945	-0.02803
							-76.834	-0.000856497	-79.949	-0.03105	-79.942	-0.03759	-76.656	-0.05208	-79.79	-0.09378	-79.939	-0.03437	-79.943	-0.02803
							-76.832	-0.000856942	-79.949	-0.03105	-79.941	-0.03759	-76.656	-0.05208	-79.791	-0.09378	-79.939	-0.03436	-79.944	-0.02803
							-76.83	-0.000857379	-79.949	-0.03105	-79.942	-0.03759	-76.653	-0.05207	-79.79	-0.09378	-79.938	-0.03436	-79.943	-0.02803
							-76.829	-0.000857689	-79.95	-0.03105	-79.941	-0.03759	-76.652	-0.05207	-79.789	-0.09378	-79.939	-0.03436	-79.943	-0.02803
							-76.828	-0.000858037	-79.95	-0.03105	-79.942	-0.03759	-76.649	-0.05206	-79.79	-0.09378	-79.94	-0.03436	-79.943	-0.02803
							-76.825	-0.000858423	-79.95	-0.03105	-79.941	-0.03759	-76.648	-0.05206	-79.789	-0.09378	-79.94	-0.03436	-79.944	-0.02803
							-76.824	-0.000858462	-79.95	-0.03105	-79.942	-0.03759	-76.647	-0.05205	-79.79	-0.09378	-79.939	-0.03436	-79.942	-0.02803
							-76.823	-0.000858829	-79.949	-0.03105	-79.941	-0.03759	-76.645	-0.05205	-79.792	-0.09378	-79.939	-0.03436	-79.944	-0.02803
							-76.821	-0.000858697	-79.95	-0.03105	-79.942	-0.03759	-76.643	-0.05205	-79.791	-0.09379	-79.939	-0.03436	-79.944	-0.02803
							-76.819	-0.000858261	-79.95	-0.03105	-79.941	-0.03759	-76.642	-0.05204	-79.791	-0.09378	-79.939	-0.03436	-79.943	-0.02803
							-76.818	-0.000857646	-79.949	-0.03105	-79.943	-0.03759	-76.64	-0.05204	-79.79	-0.09378	-79.938	-0.03436	-79.943	-0.02803
							-76.816	-0.000857166	-79.95	-0.03105	-79.942	-0.03759	-76.639	-0.05203	-79.79	-0.09378	-79.94	-0.03436	-79.944	-0.02803
							-76.815	-0.000856368	-79.949	-0.03105	-79.942	-0.03759	-76.637	-0.05203	-79.791	-0.09378	-79.939	-0.03436	-79.943	-0.02803
							-76.813	-0.000855575	-79.949	-0.03105	-79.942	-0.03759	-76.636	-0.05202	-79.79	-0.09378	-79.938	-0.03436	-79.942	-0.02803
							-76.812	-0.000854937	-79.95	-0.03105	-79.941	-0.03759	-76.634	-0.05202	-79.791	-0.09378	-79.939	-0.03436	-79.943	-0.02803
							-76.809	-0.000853752	-79.949	-0.03105	-79.942	-0.03759	-76.632	-0.05202	-79.79	-0.09378	-79.939	-0.03436	-79.943	-0.02803
							-76.807	-0.000853925	-79.95	-0.03105	-79.941	-0.03759	-76.63	-0.05201	-79.792	-0.09378	-79.939	-0.03436	-79.943	-0.02803
							-76.806	-0.000853864	-79.95	-0.03105	-79.941	-0.03759	-76.628	-0.05201	-79.791	-0.09378	-79.939	-0.03436	-79.943	-0.02803
							-76.804	-0.000853965	-79.95	-0.03105	-79.941	-0.03759	-76.627	-0.052	-79.791	-0.09378	-79.94	-0.03436	-79.943	-0.02803
							-76.802	-0.000854064	-79.95	-0.03105	-79.941	-0.03759	-76.624	-0.052	-79.791	-0.09378	-79.94	-0.03436	-79.943	-0.02803
							-76.801	-0.000854449	-79.949	-0.03105	-79.941	-0.03759	-76.623	-0.05199	-79.791	-0.09378	-79.939	-0.03436	-79.944	-0.02803
							-76.799	-0.000853867	-79.951	-0.03105	-79.942	-0.03759	-76.621	-0.05199	-79.791	-0.09378	-79.939	-0.03436	-79.943	-0.02803
							-76.799	-0.000854018	-79.95	-0.03105	-79.942	-0.03759	-76.62	-0.05199	-79.791	-0.09378	-79.939	-0.03436	-79.943	-0.02803
							-76.796	-0.000854361	-79.95	-0.03105	-79.941	-0.03759	-76.619	-0.05198	-79.792	-0.09378	-79.939	-0.03437	-79.944	-0.02802
							-76.795	-0.000854447	-79.95	-0.03105	-79.941	-0.03759	-76.617	-0.05198	-79.791	-0.09378	-79.938	-0.03437	-79.943	-0.02802
							-76.792	-0.000854476	-79.949	-0.03105	-79.94	-0.03759	-76.615	-0.05197	-79.792	-0.09378	-79.939	-0.03437	-79.943	-0.02802
							-76.792	-0.00085355	-79.95	-0.03105	-79.942	-0.03759	-76.614	-0.05197	-79.791	-0.09378	-79.939	-0.03437	-79.943	-0.02802
							-76.789	-0.000852935	-79.95	-0.03105	-79.94	-0.03759	-76.612	-0.05196	-79.791	-0.09378	-79.939	-0.03437	-79.943	-0.02802
							-76.788	-0.00085199	-79.951	-0.03105	-79.941	-0.03759	-76.611	-0.05196	-79.791	-0.09378	-79.938	-0.03436	-79.944	-0.02802
							-76.786	-0.000850184	-79.949	-0.03105	-79.941	-0.03759	-76.608	-0.05196	-79.79	-0.09378	-79.939	-0.03436	-79.944	-0.02802
							-76.785	-0.00084948	-79.949	-0.03105	-79.941	-0.03759	-76.607	-0.05195	-79.791	-0.09378	-79.938	-0.03436	-79.943	-0.02802
							-76.782	-0.000848627	-79.95	-0.03105	-79.941	-0.0376	-76.606	-0.05195	-79.791	-0.09379	-79.938	-0.03436	-79.944	-0.02802
							-76.781	-0.000848039	-79.95	-0.03105	-79.941	-0.0376	-76.602	-0.05194	-79.791	-0.09379	-79.939	-0.03436	-79.943	-0.02802
							-76.78	-0.000847086	-79.949	-0.03105	-79.942	-0.0376	-76.6	-0.05194	-79.79	-0.09379	-79.939	-0.03436	-79.943	-0.02802
							-76.778	-0.000846862	-79.95	-0.03105	-79.942	-0.0376	-76.601	-0.05193	-79.79	-0.09379	-79.94	-0.03436	-79.944	-0.02802
							-76.777	-0.000846323	-79.949	-0.03105	-79.942	-0.0376	-76.598	-0.05193	-79.79	-0.09379	-79.94	-0.03436	-79.944	-0.02802
							-76.775	-0.00084555	-79.95	-0.03105	-79.942	-0.0376	-76.597	-0.05192	-79.791	-0.09379	-79.938	-0.03436	-79.943	-0.02802
							-76.773	-0.000844907	-79.949	-0.03105	-79.943	-0.0376	-76.594	-0.05192	-79.791	-0.09379	-79.938	-0.03436	-79.943	-0.02802
							-76.771	-0.000843745	-79.95	-0.03105	-79.942	-0.0376	-76.593	-0.05191	-79.791	-0.09379	-79.939	-0.03436	-79.943	-0.02802
							-76.77	-0.000843075	-79.949	-0.03105	-79.941	-0.0376	-76.591	-0.05191	-79.791	-0.09379	-79.938	-0.03436	-79.943	-0.02802
							-76.766	-0.000843539	-79.949	-0.03105	-79.941	-0.0376	-76.59	-0.0519	-79.791	-0.09379	-79.938	-0.03436	-79.942	-0.02802
							-76.767	-0.000843639	-79.95	-0.03105	-79.942	-0.0376	-76.588	-0.0519	-79.79	-0.09379	-79.939	-0.03436	-79.943	-0.02802
							-76.764	-0.00084253	-79.949	-0.03105	-79.942	-0.0376	-76.586	-0.05189	-79.791	-0.09379	-79.939	-0.03436	-79.943	-0.02802
							-76.763	-0.000842118	-79.951	-0.03105	-79.941	-0.0376	-76.585	-0.05189	-79.79	-0.09379	-79.938	-0.03436	-79.943	-0.02802
							-76.761	-0.000841381	-79.95	-0.03105	-79.941	-0.0376	-76.583	-0.05188	-79.791	-0.09379	-79.939	-0.03436	-79.943	-0.02802
							-76.76	-0.000841323	-79.95	-0.03105	-79.941	-0.0376	-76.581	-0.05188	-79.791	-0.09379	-79.939	-0.03436	-79.943	-0.02802
							-76.758	-0.000840714	-79.949	-0.03105	-79.941	-0.0376	-76.58	-0.05187	-79.792	-0.09379	-79.939	-0.03436	-79.944	-0.02802
							-76.757	-0.000840001	-79.95	-0.03105	-79.941	-0.0376	-76.578	-0.05187	-79.792	-0.09379	-79.938	-0.03436	-79.943	-0.02802
							-76.755	-0.000839209	-79.95	-0.03105	-79.94	-0.0376	-76.577	-0.05186	-79.791	-0.09379	-79.94	-0.03436	-79.943	-0.02802
							-76.753	-0.000838862	-79.95	-0.03105	-79.941	-0.0376	-76.575	-0.05186	-79.792	-0.09379	-79.939	-0.03436	-79.944	-0.02802
							-76.752	-0.000838472	-79.95	-0.03105	-79.941	-0.0376	-76.574	-0.05185	-79.789	-0.09379	-79.939	-0.03436	-79.944	-0.02802
							-76.749	-0.000838344	-79.95	-0.03105	-79.941	-0.0376	-76.572	-0.05185	-79.791	-0.09379	-79.939	-0.03436	-79.943	-0.02802
							-76.747	-0.000838326	-79.949	-0.03105	-79.941	-0.0376	-76.569	-0.05185	-79.79	-0.09379	-79.939	-0.03436	-79.944	-0.02802
							-76.747	-0.000837331	-79.95	-0.03105	-79.941	-0.0376	-76.569	-0.05184	-79.791	-0.09379	-79.939	-0.03436	-79.943	-0.02802
							-76.744	-0.000835998	-79.949	-0.03105	-79.941	-0.0376	-76.566	-0.05184	-79.79	-0.09379	-79.939	-0.03436	-79.943	-0.02802
							-76.743	-0.000835019	-79.948	-0.03105	-79.94	-0.0376	-76.565	-0.05183	-79.792	-0.09379	-79.939	-0.03436	-79.943	-0.02802
							-76.741	-0.000833922	-79.949	-0.03105	-79.941	-0.03759	-76.563	-0.05183	-79.791	-0.09379	-79.94	-0.03436	-79.943	-0.02802
							-76.74	-0.000833054	-79.95	-0.03105	-79.941	-0.0376	-76.562	-0.05182	-79.791	-0.09379	-79.939	-0.03435	-79.944	-0.02802
							-76.738	-0.000831858	-79.95	-0.03105	-79.94	-0.0376	-76.56	-0.05182	-79.791	-0.09379	-79.939	-0.03435	-79.944	-0.02802
							-76.735	-0.000830962	-79.951	-0.03105	-79.941	-0.03759	-76.558	-0.05182	-79.789	-0.09378	-79.939	-0.03435	-79.943	-0.02802
							-76.734	-0.000830639	-79.95	-0.03105	-79.941	-0.03759	-76.557	-0.05181	-79.791	-0.09378	-79.938	-0.03435	-79.943	-0.02802
							-76.734	-0.000829479	-79.949	-0.03105	-79.94	-0.03759	-76.556	-0.05181	-79.79	-0.09378	-79.939	-0.03435	-79.943	-0.02802
							-76.732	-0.000828442	-79.95	-0.03105	-79.941	-0.03759	-76.555	-0.0518	-79.789	-0.09378	-79.939	-0.03435	-79.945	-0.02802
							-76.73	-0.0008269	-79.951	-0.03105	-79.942	-0.03759	-76.552	-0.0518	-79.79	-0.09378	-79.939	-0.03435	-79.944	-0.02802
							-76.728	-0.000825866	-79.95	-0.03105	-79.941	-0.03759	-76.551	-0.05179	-79.791	-0.09378	-79.94	-0.03435	-79.943	-0.02802
							-76.727	-0.000825059	-79.949	-0.03105	-79.941	-0.0376	-76.548	-0.05179	-79.791	-0.09378	-79.94	-0.03435	-79.944	-0.02802
							-76.725	-0.000823777	-79.951	-0.03105	-79.942	-0.0376	-76.547	-0.05178	-79.791	-0.09378	-79.939	-0.03435	-79.943	-0.02802
							-76.724	-0.000822479	-79.951	-0.03105	-79.94	-0.0376	-76.546	-0.05178	-79.79	-0.09378	-79.939	-0.03435	-79.944	-0.02802
							-76.722	-0.000822042	-79.95	-0.03105	-79.941	-0.0376	-76.544	-0.05177	-79.79	-0.09378	-79.939	-0.03435	-79.944	-0.02802
							-76.72	-0.00082106	-79.951	-0.03105	-79.942	-0.0376	-76.542	-0.05177	-79.791	-0.09378	-79.939	-0.03435	-79.943	-0.02802
							-76.719	-0.000820575	-79.951	-0.03105	-79.941	-0.0376	-76.541	-0.05176	-79.79	-0.09378	-79.939	-0.03435	-79.944	-0.02802
							-76.716	-0.000820533	-79.95	-0.03105	-79.94	-0.0376	-76.538	-0.05176	-79.789	-0.09378	-79.94	-0.03435	-79.943	-0.02801
							-76.714	-0.000820395	-79.95	-0.03106	-79.941	-0.0376	-76.537	-0.05175	-79.79	-0.09378	-79.94	-0.03435	-79.945	-0.02801
							-76.712	-0.000819854	-79.951	-0.03106	-79.94	-0.0376	-76.535	-0.05175	-79.791	-0.09378	-79.939	-0.03435	-79.944	-0.02801
							-76.712	-0.000818974	-79.95	-0.03106	-79.941	-0.0376	-76.534	-0.05174	-79.79	-0.09377	-79.939	-0.03435	-79.943	-0.02801
							-76.71	-0.000818955	-79.95	-0.03106	-79.94	-0.0376	-76.532	-0.05174	-79.791	-0.09377	-79.939	-0.03435	-79.943	-0.02801
							-76.706	-0.000818825	-79.95	-0.03106	-79.941	-0.0376	-76.532	-0.05174	-79.789	-0.09377	-79.939	-0.03435	-79.943	-0.02801
							-76.706	-0.000818368	-79.95	-0.03106	-79.941	-0.0376	-76.528	-0.05173	-79.791	-0.09377	-79.939	-0.03435	-79.944	-0.02801
							-76.703	-0.000818272	-79.951	-0.03106	-79.941	-0.0376	-76.526	-0.05173	-79.79	-0.09377	-79.939	-0.03435	-79.943	-0.02801
							-76.703	-0.000817227	-79.95	-0.03106	-79.941	-0.0376	-76.525	-0.05172	-79.79	-0.09376	-79.939	-0.03435	-79.943	-0.02801
							-76.701	-0.000817493	-79.951	-0.03106	-79.941	-0.0376	-76.523	-0.05172	-79.791	-0.09376	-79.94	-0.03435	-79.942	-0.02802
							-76.698	-0.000817374	-79.951	-0.03106	-79.941	-0.0376	-76.522	-0.05171	-79.791	-0.09376	-79.939	-0.03435	-79.943	-0.02801
							-76.698	-0.000817104	-79.95	-0.03106	-79.941	-0.0376	-76.52	-0.05171	-79.79	-0.09376	-79.939	-0.03435	-79.944	-0.02801
							-76.695	-0.000816971	-79.951	-0.03106	-79.94	-0.0376	-76.517	-0.0517	-79.79	-0.09376	-79.941	-0.03435	-79.943	-0.02801
							-76.694	-0.000816398	-79.95	-0.03105	-79.94	-0.0376	-76.517	-0.0517	-79.792	-0.09376	-79.94	-0.03435	-79.943	-0.02801
							-76.691	-0.000814963	-79.951	-0.03105	-79.941	-0.0376	-76.515	-0.05169	-79.791	-0.09376	-79.939	-0.03435	-79.943	-0.02801
							-76.691	-0.000814624	-79.95	-0.03105	-79.94	-0.0376	-76.514	-0.05169	-79.79	-0.09376	-79.938	-0.03435	-79.943	-0.02801
							-76.69	-0.000814727	-79.949	-0.03105	-79.942	-0.0376	-76.512	-0.05168	-79.79	-0.09376	-79.937	-0.03435	-79.943	-0.02801
							-76.688	-0.000814219	-79.949	-0.03105	-79.942	-0.0376	-76.511	-0.05168	-79.789	-0.09376	-79.939	-0.03435	-79.943	-0.02801
							-76.686	-0.00081403	-79.951	-0.03105	-79.941	-0.0376	-76.509	-0.05167	-79.79	-0.09376	-79.939	-0.03435	-79.943	-0.02801
							-76.684	-0.000813691	-79.951	-0.03105	-79.941	-0.0376	-76.506	-0.05167	-79.791	-0.09376	-79.94	-0.03435	-79.944	-0.02801
							-76.682	-0.00081299	-79.95	-0.03105	-79.942	-0.0376	-76.505	-0.05167	-79.791	-0.09376	-79.939	-0.03435	-79.943	-0.02801
							-76.68	-0.000812269	-79.95	-0.03105	-79.94	-0.03761	-76.504	-0.05166	-79.79	-0.09376	-79.939	-0.03435	-79.944	-0.02801
							-76.679	-0.000811845	-79.95	-0.03105	-79.942	-0.03761	-76.502	-0.05166	-79.79	-0.09376	-79.939	-0.03435	-79.942	-0.02801
							-76.678	-0.000812138	-79.95	-0.03105	-79.941	-0.03761	-76.5	-0.05165	-79.79	-0.09376	-79.939	-0.03435	-79.944	-0.02801
							-76.675	-0.000812869	-79.95	-0.03105	-79.941	-0.03761	-76.499	-0.05165	-79.79	-0.09376	-79.94	-0.03435	-79.944	-0.02801
							-76.673	-0.000813743	-79.95	-0.03105	-79.941	-0.03761	-76.496	-0.05164	-79.79	-0.09376	-79.941	-0.03435	-79.944	-0.02801
							-76.672	-0.000814584	-79.951	-0.03105	-79.942	-0.03761	-76.495	-0.05164	-79.789	-0.09375	-79.94	-0.03435	-79.944	-0.02801
							-76.67	-0.000814358	-79.95	-0.03105	-79.939	-0.03761	-76.494	-0.05163	-79.79	-0.09375	-79.939	-0.03435	-79.945	-0.02801
							-76.669	-0.000813627	-79.949	-0.03105	-79.941	-0.03761	-76.493	-0.05163	-79.791	-0.09375	-79.94	-0.03435	-79.944	-0.02801
							-76.668	-0.000813657	-79.95	-0.03105	-79.941	-0.03761	-76.49	-0.05162	-79.79	-0.09375	-79.939	-0.03435	-79.943	-0.02801
							-76.666	-0.000814047	-79.95	-0.03105	-79.941	-0.03761	-76.489	-0.05162	-79.791	-0.09375	-79.94	-0.03435	-79.944	-0.02801
							-76.664	-0.000814449	-79.949	-0.03105	-79.942	-0.03761	-76.487	-0.05161	-79.789	-0.09375	-79.939	-0.03435	-79.943	-0.02801
							-76.663	-0.0008135	-79.948	-0.03105	-79.941	-0.03761	-76.485	-0.05161	-79.79	-0.09375	-79.939	-0.03435	-79.943	-0.02801
							-76.661	-0.000813971	-79.95	-0.03105	-79.942	-0.03761	-76.483	-0.0516	-79.789	-0.09375	-79.94	-0.03435	-79.943	-0.02801
							-76.659	-0.000814465	-79.949	-0.03105	-79.941	-0.03761	-76.482	-0.0516	-79.79	-0.09375	-79.941	-0.03435	-79.943	-0.02801
							-76.658	-0.000814785	-79.949	-0.03105	-79.94	-0.03761	-76.48	-0.05159	-79.79	-0.09375	-79.938	-0.03435	-79.943	-0.02801
							-76.656	-0.000814909	-79.949	-0.03105	-79.942	-0.03761	-76.479	-0.05159	-79.79	-0.09375	-79.939	-0.03435	-79.942	-0.02801
							-76.654	-0.000815061	-79.95	-0.03105	-79.941	-0.03761	-76.477	-0.05159	-79.791	-0.09375	-79.94	-0.03435	-79.944	-0.02801
							-76.652	-0.000815845	-79.95	-0.03105	-79.942	-0.03762	-76.476	-0.05158	-79.791	-0.09375	-79.94	-0.03435	-79.943	-0.02801
							-76.65	-0.000815873	-79.95	-0.03105	-79.942	-0.03762	-76.475	-0.05158	-79.79	-0.09375	-79.94	-0.03435	-79.943	-0.02801
							-76.65	-0.000816611	-79.949	-0.03105	-79.941	-0.03762	-76.473	-0.05157	-79.791	-0.09375	-79.938	-0.03435	-79.943	-0.02801
							-76.648	-0.000817519	-79.95	-0.03104	-79.941	-0.03762	-76.471	-0.05157	-79.791	-0.09374	-79.94	-0.03435	-79.942	-0.02801
							-76.646	-0.000818664	-79.949	-0.03104	-79.941	-0.03762	-76.469	-0.05156	-79.79	-0.09374	-79.939	-0.03435	-79.941	-0.02801
							-76.644	-0.000818991	-79.949	-0.03105	-79.94	-0.03762	-76.467	-0.05156	-79.791	-0.09374	-79.94	-0.03435	-79.942	-0.02801
							-76.643	-0.000818781	-79.95	-0.03105	-79.941	-0.03762	-76.466	-0.05156	-79.792	-0.09374	-79.939	-0.03435	-79.943	-0.02801
							-76.642	-0.000818418	-79.948	-0.03104	-79.941	-0.03762	-76.465	-0.05155	-79.791	-0.09374	-79.94	-0.03435	-79.944	-0.02801
							-76.64	-0.000818826	-79.949	-0.03104	-79.941	-0.03762	-76.462	-0.05155	-79.791	-0.09374	-79.939	-0.03435	-79.943	-0.02801
							-76.638	-0.000819531	-79.95	-0.03104	-79.941	-0.03762	-76.461	-0.05154	-79.791	-0.09374	-79.94	-0.03435	-79.942	-0.02801
							-76.637	-0.000820068	-79.951	-0.03104	-79.941	-0.03762	-76.459	-0.05154	-79.79	-0.09374	-79.94	-0.03435	-79.943	-0.02801
							-76.636	-0.000821108	-79.949	-0.03104	-79.941	-0.03762	-76.457	-0.05153	-79.79	-0.09374	-79.941	-0.03435	-79.943	-0.02801
							-76.632	-0.000821533	-79.948	-0.03104	-79.942	-0.03762	-76.457	-0.05153	-79.79	-0.09374	-79.939	-0.03435	-79.943	-0.02801
							-76.63	-0.000821865	-79.95	-0.03104	-79.941	-0.03762	-76.455	-0.05153	-79.79	-0.09374	-79.94	-0.03435	-79.943	-0.02801
							-76.629	-0.000821754	-79.95	-0.03104	-79.942	-0.03762	-76.453	-0.05152	-79.79	-0.09374	-79.94	-0.03435	-79.943	-0.02801
							-76.627	-0.000820927	-79.949	-0.03104	-79.941	-0.03762	-76.45	-0.05152	-79.791	-0.09374	-79.939	-0.03435	-79.943	-0.02801
							-76.627	-0.000820683	-79.949	-0.03104	-79.941	-0.03762	-76.449	-0.05151	-79.792	-0.09374	-79.94	-0.03435	-79.944	-0.02801
							-76.624	-0.000821248	-79.948	-0.03104	-79.942	-0.03762	-76.447	-0.05151	-79.791	-0.09375	-79.94	-0.03434	-79.942	-0.02801
							-76.623	-0.000821397	-79.949	-0.03104	-79.94	-0.03762	-76.444	-0.0515	-79.791	-0.09375	-79.939	-0.03434	-79.943	-0.02801
							-76.622	-0.000820665	-79.949	-0.03104	-79.941	-0.03762	-76.443	-0.0515	-79.791	-0.09374	-79.941	-0.03434	-79.943	-0.02801
							-76.62	-0.000820567	-79.95	-0.03104	-79.941	-0.03762	-76.442	-0.0515	-79.791	-0.09374	-79.939	-0.03434	-79.943	-0.02801
							-76.618	-0.000821046	-79.949	-0.03104	-79.942	-0.03762	-76.442	-0.05149	-79.791	-0.09374	-79.939	-0.03434	-79.943	-0.02801
							-76.617	-0.000821232	-79.95	-0.03104	-79.942	-0.03762	-76.44	-0.05149	-79.792	-0.09374	-79.94	-0.03435	-79.942	-0.028
							-76.615	-0.000821838	-79.95	-0.03104	-79.941	-0.03762	-76.436	-0.05148	-79.791	-0.09374	-79.939	-0.03435	-79.943	-0.028
							-76.612	-0.000821722	-79.949	-0.03104	-79.939	-0.03762	-76.436	-0.05148	-79.792	-0.09374	-79.94	-0.03435	-79.943	-0.028
							-76.611	-0.000821964	-79.951	-0.03104	-79.941	-0.03762	-76.434	-0.05147	-79.792	-0.09374	-79.94	-0.03435	-79.942	-0.028
							-76.61	-0.000822269	-79.95	-0.03104	-79.941	-0.03762	-76.431	-0.05147	-79.79	-0.09374	-79.938	-0.03434	-79.943	-0.028
							-76.609	-0.000822013	-79.949	-0.03104	-79.942	-0.03763	-76.431	-0.05147	-79.791	-0.09374	-79.94	-0.03434	-79.943	-0.028
							-76.606	-0.000821691	-79.95	-0.03104	-79.941	-0.03762	-76.429	-0.05146	-79.791	-0.09374	-79.939	-0.03434	-79.943	-0.028
							-76.604	-0.000821002	-79.949	-0.03104	-79.942	-0.03762	-76.427	-0.05146	-79.791	-0.09374	-79.939	-0.03434	-79.942	-0.028
							-76.604	-0.000820756	-79.949	-0.03104	-79.941	-0.03763	-76.425	-0.05145	-79.791	-0.09374	-79.939	-0.03434	-79.943	-0.028
							-76.602	-0.000820662	-79.95	-0.03104	-79.94	-0.03763	-76.424	-0.05145	-79.792	-0.09374	-79.94	-0.03434	-79.943	-0.028
							-76.601	-0.000820198	-79.949	-0.03104	-79.941	-0.03763	-76.422	-0.05145	-79.791	-0.09374	-79.938	-0.03434	-79.944	-0.028
							-76.598	-0.000819598	-79.95	-0.03104	-79.94	-0.03763	-76.42	-0.05144	-79.79	-0.09374	-79.939	-0.03434	-79.942	-0.028
							-76.596	-0.000819815	-79.95	-0.03104	-79.941	-0.03763	-76.419	-0.05144	-79.791	-0.09374	-79.939	-0.03434	-79.945	-0.028
							-76.594	-0.000819693	-79.95	-0.03104	-79.941	-0.03763	-76.416	-0.05143	-79.79	-0.09374	-79.939	-0.03434	-79.944	-0.028
							-76.593	-0.000818844	-79.951	-0.03104	-79.941	-0.03763	-76.415	-0.05143	-79.79	-0.09374	-79.939	-0.03434	-79.943	-0.028
							-76.591	-0.000818027	-79.95	-0.03104	-79.941	-0.03763	-76.414	-0.05142	-79.79	-0.09374	-79.94	-0.03434	-79.944	-0.028
							-76.589	-0.00081845	-79.949	-0.03104	-79.943	-0.03763	-76.412	-0.05142	-79.79	-0.09374	-79.938	-0.03434	-79.943	-0.028
							-76.588	-0.000817521	-79.95	-0.03104	-79.941	-0.03763	-76.411	-0.05142	-79.789	-0.09375	-79.94	-0.03434	-79.943	-0.028
							-76.586	-0.000817219	-79.951	-0.03104	-79.941	-0.03763	-76.41	-0.05141	-79.789	-0.09374	-79.939	-0.03434	-79.943	-0.028
							-76.584	-0.000817286	-79.949	-0.03104	-79.941	-0.03763	-76.408	-0.05141	-79.791	-0.09374	-79.939	-0.03434	-79.944	-0.028
							-76.582	-0.000817531	-79.949	-0.03104	-79.942	-0.03763	-76.406	-0.0514	-79.79	-0.09374	-79.939	-0.03434	-79.944	-0.028
							-76.582	-0.000816573	-79.948	-0.03104	-79.942	-0.03763	-76.405	-0.0514	-79.791	-0.09374	-79.939	-0.03434	-79.944	-0.028
							-76.578	-0.000816128	-79.949	-0.03104	-79.941	-0.03764	-76.404	-0.0514	-79.79	-0.09375	-79.94	-0.03434	-79.943	-0.028
							-76.577	-0.000816232	-79.951	-0.03104	-79.94	-0.03764	-76.402	-0.05139	-79.791	-0.09374	-79.94	-0.03434	-79.943	-0.028
							-76.576	-0.000815893	-79.95	-0.03104	-79.941	-0.03764	-76.399	-0.05139	-79.79	-0.09374	-79.94	-0.03434	-79.944	-0.028
							-76.573	-0.000816355	-79.949	-0.03104	-79.942	-0.03764	-76.398	-0.05139	-79.789	-0.09374	-79.94	-0.03434	-79.943	-0.028
							-76.572	-0.00081684	-79.949	-0.03104	-79.942	-0.03764	-76.396	-0.05138	-79.789	-0.09374	-79.941	-0.03433	-79.943	-0.02801
							-76.571	-0.000818242	-79.95	-0.03104	-79.942	-0.03764	-76.394	-0.05138	-79.791	-0.09374	-79.939	-0.03433	-79.943	-0.02801
							-76.569	-0.000818764	-79.95	-0.03104	-79.942	-0.03764	-76.393	-0.05138	-79.79	-0.09374	-79.94	-0.03433	-79.944	-0.02801
							-76.567	-0.000818512	-79.949	-0.03104	-79.942	-0.03764	-76.391	-0.05137	-79.79	-0.09374	-79.94	-0.03433	-79.945	-0.02801
							-76.565	-0.000818651	-79.949	-0.03105	-79.941	-0.03764	-76.389	-0.05137	-79.791	-0.09374	-79.94	-0.03433	-79.944	-0.02801
							-76.565	-0.000818734	-79.949	-0.03105	-79.941	-0.03764	-76.387	-0.05136	-79.79	-0.09374	-79.939	-0.03433	-79.944	-0.02801
							-76.563	-0.000819437	-79.949	-0.03105	-79.942	-0.03764	-76.386	-0.05136	-79.79	-0.09374	-79.939	-0.03433	-79.944	-0.02801
							-76.561	-0.000819479	-79.95	-0.03105	-79.941	-0.03764	-76.385	-0.05135	-79.791	-0.09374	-79.94	-0.03433	-79.943	-0.02801
							-76.56	-0.00081904	-79.95	-0.03105	-79.941	-0.03764	-76.383	-0.05135	-79.791	-0.09374	-79.94	-0.03433	-79.944	-0.02801
							-76.557	-0.00081977	-79.949	-0.03105	-79.942	-0.03764	-76.381	-0.05135	-79.79	-0.09374	-79.939	-0.03433	-79.944	-0.02801
							-76.556	-0.000820138	-79.95	-0.03105	-79.942	-0.03764	-76.379	-0.05134	-79.79	-0.09374	-79.941	-0.03433	-79.944	-0.02801
							-76.556	-0.000819913	-79.949	-0.03105	-79.942	-0.03764	-76.378	-0.05134	-79.791	-0.09374	-79.94	-0.03433	-79.943	-0.02802
							-76.554	-0.000819223	-79.95	-0.03105	-79.943	-0.03764	-76.376	-0.05133	-79.791	-0.09374	-79.94	-0.03433	-79.943	-0.02802
							-76.551	-0.000819223	-79.951	-0.03105	-79.942	-0.03765	-76.373	-0.05133	-79.792	-0.09374	-79.941	-0.03433	-79.943	-0.02802
							-76.55	-0.000819732	-79.95	-0.03105	-79.943	-0.03765	-76.373	-0.05132	-79.79	-0.09374	-79.94	-0.03433	-79.943	-0.02802
							-76.548	-0.000821298	-79.951	-0.03105	-79.942	-0.03765	-76.372	-0.05132	-79.79	-0.09373	-79.94	-0.03433	-79.944	-0.02802
							-76.546	-0.000821313	-79.95	-0.03105	-79.943	-0.03765	-76.369	-0.05132	-79.79	-0.09373	-79.94	-0.03433	-79.943	-0.02802
							-76.545	-0.000822205	-79.949	-0.03105	-79.941	-0.03765	-76.368	-0.05131	-79.789	-0.09373	-79.94	-0.03433	-79.944	-0.02802
							-76.543	-0.000823169	-79.949	-0.03105	-79.942	-0.03765	-76.365	-0.05131	-79.791	-0.09373	-79.94	-0.03433	-79.942	-0.02802
							-76.542	-0.000824494	-79.95	-0.03105	-79.942	-0.03765	-76.364	-0.05131	-79.791	-0.09373	-79.941	-0.03433	-79.943	-0.02802
							-76.54	-0.000825331	-79.95	-0.03105	-79.943	-0.03765	-76.362	-0.0513	-79.79	-0.09373	-79.94	-0.03433	-79.943	-0.02802
							-76.539	-0.00082609	-79.95	-0.03105	-79.942	-0.03765	-76.361	-0.0513	-79.791	-0.09373	-79.94	-0.03433	-79.943	-0.02803
							-76.536	-0.00082679	-79.949	-0.03105	-79.941	-0.03765	-76.359	-0.0513	-79.789	-0.09373	-79.94	-0.03433	-79.943	-0.02803
							-76.535	-0.000827196	-79.951	-0.03105	-79.942	-0.03765	-76.358	-0.05129	-79.791	-0.09373	-79.94	-0.03433	-79.944	-0.02803
							-76.534	-0.000827172	-79.95	-0.03105	-79.942	-0.03766	-76.357	-0.05129	-79.791	-0.09373	-79.939	-0.03433	-79.944	-0.02803
							-76.532	-0.000826667	-79.949	-0.03105	-79.942	-0.03766	-76.354	-0.05129	-79.79	-0.09373	-79.94	-0.03433	-79.943	-0.02803
							-76.53	-0.00082719	-79.949	-0.03105	-79.941	-0.03766	-76.352	-0.05128	-79.791	-0.09373	-79.94	-0.03433	-79.944	-0.02803
							-76.528	-0.000828244	-79.949	-0.03105	-79.942	-0.03766	-76.352	-0.05128	-79.79	-0.09373	-79.94	-0.03433	-79.944	-0.02803
							-76.526	-0.000827693	-79.95	-0.03105	-79.942	-0.03766	-76.349	-0.05128	-79.791	-0.09373	-79.94	-0.03433	-79.943	-0.02803
							-76.524	-0.000827834	-79.951	-0.03106	-79.941	-0.03766	-76.348	-0.05127	-79.79	-0.09373	-79.94	-0.03433	-79.944	-0.02803
							-76.523	-0.000827748	-79.95	-0.03106	-79.942	-0.03766	-76.347	-0.05127	-79.789	-0.09373	-79.938	-0.03433	-79.944	-0.02803
							-76.521	-0.000828122	-79.95	-0.03106	-79.942	-0.03766	-76.344	-0.05127	-79.79	-0.09373	-79.939	-0.03433	-79.944	-0.02803
							-76.521	-0.00082836	-79.949	-0.03105	-79.941	-0.03766	-76.342	-0.05126	-79.791	-0.09373	-79.94	-0.03433	-79.944	-0.02803
							-76.517	-0.000828291	-79.95	-0.03105	-79.942	-0.03766	-76.34	-0.05126	-79.791	-0.09373	-79.94	-0.03432	-79.943	-0.02803
							-76.517	-0.000827978	-79.95	-0.03105	-79.942	-0.03766	-76.339	-0.05126	-79.791	-0.09373	-79.94	-0.03432	-79.943	-0.02803
							-76.515	-0.000827661	-79.951	-0.03105	-79.941	-0.03766	-76.338	-0.05125	-79.791	-0.09373	-79.94	-0.03432	-79.945	-0.02803
							-76.513	-0.000826619	-79.95	-0.03105	-79.943	-0.03766	-76.335	-0.05125	-79.79	-0.09373	-79.94	-0.03432	-79.944	-0.02803
							-76.511	-0.000825953	-79.95	-0.03105	-79.94	-0.03766	-76.334	-0.05125	-79.792	-0.09373	-79.939	-0.03432	-79.944	-0.02803
							-76.509	-0.000826392	-79.95	-0.03105	-79.94	-0.03766	-76.333	-0.05124	-79.791	-0.09373	-79.939	-0.03431	-79.944	-0.02803
							-76.508	-0.000826334	-79.951	-0.03106	-79.941	-0.03766	-76.331	-0.05124	-79.791	-0.09373	-79.94	-0.03431	-79.942	-0.02803
							-76.506	-0.000826247	-79.951	-0.03106	-79.941	-0.03766	-76.329	-0.05124	-79.791	-0.09373	-79.94	-0.03431	-79.943	-0.02803
							-76.505	-0.000826015	-79.949	-0.03106	-79.942	-0.03766	-76.328	-0.05123	-79.791	-0.09373	-79.94	-0.03431	-79.943	-0.02803
							-76.503	-0.00082554	-79.95	-0.03106	-79.941	-0.03766	-76.326	-0.05123	-79.792	-0.09373	-79.941	-0.03431	-79.943	-0.02803
[truncated: 136,613 more rows]

## Sheet: Fig. 2a
SAXS											Long period
0M		1M		2M		3M
q	Iq2	q	Iq2	q	Iq2	q	Iq2				CaCl2 concentration	L
nm-1		nm-1		nm-1		nm-1					M	nm
0.11411	55.5959	0.11411	8.22519	0.11411	-1.91215	0.11411	-2.06203				0	15.1
0.11839	53.0374	0.11839	7.8712	0.11839	-1.99029	0.11839	-2.12746				1	31.4
0.12267	51.0779	0.12267	7.70369	0.12267	-2.01131	0.12267	-2.15627
0.12695	49.962	0.12695	7.61341	0.12695	-2.09323	0.12695	-2.22945
0.13123	49.2424	0.13123	7.63918	0.13123	-2.14791	0.13123	-2.29112
0.13551	47.9682	0.13551	7.55548	0.13551	-2.20428	0.13551	-2.35073
0.13979	46.7854	0.13979	7.57836	0.13979	-2.2711	0.13979	-2.39983
0.14406	46.3469	0.14406	7.60581	0.14406	-2.36182	0.14406	-2.49308
0.14834	46.4626	0.14834	7.65942	0.14834	-2.45957	0.14834	-2.59875
0.15262	46.7353	0.15262	7.72096	0.15262	-2.60554	0.15262	-2.75075
0.1569	46.8621	0.1569	7.79349	0.1569	-2.7016	0.1569	-2.85285
0.16118	46.8135	0.16118	7.9116	0.16118	-2.77054	0.16118	-2.92341
0.16546	46.376	0.16546	7.88841	0.16546	-2.85523	0.16546	-2.99516
0.16974	46.3121	0.16974	7.87459	0.16974	-2.95429	0.16974	-3.09196
0.17402	46.3749	0.17402	7.94388	0.17402	-3.029	0.17402	-3.17548
0.1783	46.8021	0.1783	8.07584	0.1783	-3.15735	0.1783	-3.30592
0.18258	46.8641	0.18258	8.16881	0.18258	-3.22309	0.18258	-3.36589
0.18685	47.1371	0.18685	8.16127	0.18685	-3.33884	0.18685	-3.48748
0.19113	47.1971	0.19113	8.18675	0.19113	-3.44862	0.19113	-3.58734
0.19541	47.5668	0.19541	8.19139	0.19541	-3.52777	0.19541	-3.67865
0.19969	48.0697	0.19969	8.20782	0.19969	-3.66806	0.19969	-3.81707
0.20397	48.4691	0.20397	8.2299	0.20397	-3.83097	0.20397	-3.9861
0.20825	48.9216	0.20825	8.26681	0.20825	-3.96772	0.20825	-4.13339
0.21253	49.3689	0.21253	8.13387	0.21253	-4.0833	0.21253	-4.24928
0.21681	50.0764	0.21681	8.19585	0.21681	-4.20095	0.21681	-4.36754
0.22109	50.4146	0.22109	8.07858	0.22109	-4.30715	0.22109	-4.47409
0.22537	50.9543	0.22537	8.07314	0.22537	-4.4946	0.22537	-4.65562
0.22964	51.4667	0.22964	7.99017	0.22964	-4.62099	0.22964	-4.77738
0.23392	52.2518	0.23392	7.95395	0.23392	-4.71831	0.23392	-4.87463
0.2382	52.5226	0.2382	8.0866	0.2382	-4.80466	0.2382	-4.97158
0.24248	53.1146	0.24248	7.94823	0.24248	-5.03367	0.24248	-5.18465
0.24676	53.6575	0.24676	7.80083	0.24676	-5.19769	0.24676	-5.36028
0.25104	54.3333	0.25104	7.76742	0.25104	-5.23464	0.25104	-5.39227
0.25532	54.842	0.25532	7.68285	0.25532	-5.41982	0.25532	-5.5847
0.2596	55.029	0.2596	7.48089	0.2596	-5.59672	0.2596	-5.75377
0.26388	55.6356	0.26388	7.40381	0.26388	-5.79176	0.26388	-5.94874
0.26816	56.7978	0.26816	7.33444	0.26816	-5.87652	0.26816	-6.05198
0.27244	56.9435	0.27244	7.04511	0.27244	-6.04723	0.27244	-6.20977
0.27671	57.7289	0.27671	6.89504	0.27671	-6.28512	0.27671	-6.44751
0.28099	58.0806	0.28099	6.80962	0.28099	-6.45166	0.28099	-6.61696
0.28527	58.749	0.28527	6.71371	0.28527	-6.55469	0.28527	-6.71238
0.28955	59.2127	0.28955	6.508	0.28955	-6.6637	0.28955	-6.82809
0.29383	59.5712	0.29383	6.46948	0.29383	-6.82743	0.29383	-6.98278
0.29811	60.0451	0.29811	6.15885	0.29811	-7.0368	0.29811	-7.20258
0.30239	61.075	0.30239	6.01653	0.30239	-7.20218	0.30239	-7.37079
0.30667	61.2252	0.30667	5.81559	0.30667	-7.36594	0.30667	-7.52974
0.31095	61.6499	0.31095	5.64702	0.31095	-7.53297	0.31095	-7.67901
0.31523	62.0803	0.31523	5.4658	0.31523	-7.7152	0.31523	-7.86271
0.3195	62.513	0.3195	5.18029	0.3195	-7.90145	0.3195	-8.07441
0.32378	63.0018	0.32378	4.71493	0.32378	-8.18958	0.32378	-8.34783
0.32806	63.5714	0.32806	4.64812	0.32806	-8.26259	0.32806	-8.42251
0.33234	63.7089	0.33234	4.58045	0.33234	-8.3195	0.33234	-8.49723
0.33662	63.8886	0.33662	4.21521	0.33662	-8.56063	0.33662	-8.72954
0.3409	64.0871	0.3409	3.98137	0.3409	-8.75027	0.3409	-8.90912
0.34518	64.447	0.34518	3.82446	0.34518	-8.89961	0.34518	-9.0447
0.34946	64.9287	0.34946	3.59196	0.34946	-9.05542	0.34946	-9.20889
0.35374	65.1748	0.35374	3.21583	0.35374	-9.36069	0.35374	-9.5161
0.35802	65.2222	0.35802	2.99709	0.35802	-9.47558	0.35802	-9.62577
0.36229	65.7688	0.36229	2.7991	0.36229	-9.6926	0.36229	-9.82873
0.36657	66.2081	0.36657	2.5132	0.36657	-9.99344	0.36657	-10.1474
0.37085	66.4143	0.37085	2.24121	0.37085	-10.0966	0.37085	-10.2459
0.37513	66.7704	0.37513	1.904	0.37513	-10.3557	0.37513	-10.4865
0.37941	66.4292	0.37941	1.66373	0.37941	-10.5584	0.37941	-10.6856
0.38369	66.4349	0.38369	1.53304	0.38369	-10.7313	0.38369	-10.8518
0.38797	67.1415	0.38797	1.40111	0.38797	-10.8841	0.38797	-10.9864
0.39225	66.9264	0.39225	1.02735	0.39225	-11.0191	0.39225	-11.1447
0.39653	66.897	0.39653	0.71156	0.39653	-11.1888	0.39653	-11.3096
0.40081	67.2537	0.40081	0.64235	0.40081	-11.3093	0.40081	-11.4099
0.40508	66.9485	0.40508	0.17535	0.40508	-11.5748	0.40508	-11.7047
0.40936	67.1769	0.40936	-0.20935	0.40936	-11.9484	0.40936	-12.0662
0.41364	67.328	0.41364	-0.4367	0.41364	-12.1114	0.41364	-12.2577
0.41792	67.4271	0.41792	-0.78614	0.41792	-12.3332	0.41792	-12.4587
0.4222	67.4243	0.4222	-1.05482	0.4222	-12.5625	0.4222	-12.6799
0.42648	66.8246	0.42648	-1.32987	0.42648	-12.809	0.42648	-12.9248
0.43076	66.7942	0.43076	-1.6555	0.43076	-12.9978	0.43076	-13.1192
0.43504	66.9935	0.43504	-1.81051	0.43504	-13.0942	0.43504	-13.2183
0.43932	66.424	0.43932	-2.22964	0.43932	-13.4152	0.43932	-13.5292
0.4436	65.9953	0.4436	-2.62064	0.4436	-13.5915	0.4436	-13.7002
0.44788	65.5846	0.44788	-3.08962	0.44788	-13.8478	0.44788	-13.9418
0.45215	65.5506	0.45215	-3.32114	0.45215	-14.1166	0.45215	-14.2279
0.45643	65.4236	0.45643	-3.4322	0.45643	-14.1888	0.45643	-14.3004
0.46071	65.2125	0.46071	-3.66923	0.46071	-14.3171	0.46071	-14.4061
0.46499	65.0648	0.46499	-3.95892	0.46499	-14.6941	0.46499	-14.8023
0.46927	64.9029	0.46927	-4.28436	0.46927	-14.872	0.46927	-14.977
0.47355	63.9071	0.47355	-4.47919	0.47355	-14.9783	0.47355	-15.053
0.47783	63.5214	0.47783	-4.8741	0.47783	-15.3528	0.47783	-15.4442
0.48211	63.1224	0.48211	-5.24125	0.48211	-15.6147	0.48211	-15.7079
0.48639	63.0403	0.48639	-5.47987	0.48639	-15.6548	0.48639	-15.7413
0.49067	62.6863	0.49067	-5.88113	0.49067	-16.0423	0.49067	-16.1329
0.49494	61.7911	0.49494	-6.02531	0.49494	-16.1282	0.49494	-16.2227
0.49922	61.6263	0.49922	-6.31478	0.49922	-16.3167	0.49922	-16.3971
0.5035	60.5813	0.5035	-6.6656	0.5035	-16.527	0.5035	-16.6274
0.50778	60.2655	0.50778	-7.15881	0.50778	-16.9601	0.50778	-17.0475
0.51206	59.8779	0.51206	-7.43014	0.51206	-17.1817	0.51206	-17.2637
0.51634	59.3395	0.51634	-7.49121	0.51634	-17.191	0.51634	-17.252
0.52062	58.0795	0.52062	-7.82725	0.52062	-17.3134	0.52062	-17.3827
0.5249	57.9068	0.5249	-8.28043	0.5249	-17.695	0.5249	-17.7375
0.52918	57.682	0.52918	-8.38945	0.52918	-17.9057	0.52918	-17.9718
0.53346	56.9003	0.53346	-8.71204	0.53346	-18.1251	0.53346	-18.1944
0.53773	56.2897	0.53773	-8.93588	0.53773	-18.2721	0.53773	-18.2769
0.54201	55.7589	0.54201	-9.21825	0.54201	-18.5841	0.54201	-18.5961
0.54629	54.7485	0.54629	-9.74628	0.54629	-18.8965	0.54629	-18.9439
0.55057	54.0797	0.55057	-9.98767	0.55057	-19.0943	0.55057	-19.1405
0.55485	53.5678	0.55485	-10.0276	0.55485	-19.1286	0.55485	-19.1693
0.55913	52.73	0.55913	-10.4237	0.55913	-19.4896	0.55913	-19.5416
0.56341	52.5474	0.56341	-10.7867	0.56341	-19.7483	0.56341	-19.776
0.56769	51.7071	0.56769	-11.0267	0.56769	-20.0063	0.56769	-20.0199
0.57197	50.7633	0.57197	-11.4329	0.57197	-20.2635	0.57197	-20.3063
0.57625	49.8698	0.57625	-11.7479	0.57625	-20.4569	0.57625	-20.4863
0.58052	49.0936	0.58052	-11.8192	0.58052	-20.5431	0.58052	-20.5723
0.5848	47.7379	0.5848	-12.1416	0.5848	-20.7521	0.5848	-20.7647
0.58908	47.4909	0.58908	-12.6875	0.58908	-21.2039	0.58908	-21.2162
0.59336	46.4089	0.59336	-12.9239	0.59336	-21.4939	0.59336	-21.5277
0.59764	46.0852	0.59764	-13.3292	0.59764	-21.8555	0.59764	-21.8887
0.60192	45.4925	0.60192	-13.5271	0.60192	-21.9024	0.60192	-21.9411
0.6062	43.9237	0.6062	-13.7249	0.6062	-22.1191	0.6062	-22.1323
0.61048	43.2159	0.61048	-14.0239	0.61048	-22.52	0.61048	-22.5342
0.61476	42.8235	0.61476	-14.2286	0.61476	-22.5751	0.61476	-22.587
0.61904	41.6089	0.61904	-14.7345	0.61904	-22.8423	0.61904	-22.8915
0.62331	41.0778	0.62331	-15.2813	0.62331	-23.5095	0.62331	-23.5325
0.62759	40.2738	0.62759	-15.4027	0.62759	-23.5706	0.62759	-23.5841
0.63187	39.7617	0.63187	-15.6325	0.63187	-23.8347	0.63187	-23.8608
0.63615	38.8336	0.63615	-15.9172	0.63615	-24.028	0.63615	-24.0482
0.64043	37.703	0.64043	-16.5474	0.64043	-24.4384	0.64043	-24.4178
0.64471	37.0495	0.64471	-16.7843	0.64471	-24.6104	0.64471	-24.5709
0.64899	36.2464	0.64899	-16.7994	0.64899	-24.6346	0.64899	-24.6102
0.65327	35.7323	0.65327	-17.0009	0.65327	-24.7587	0.65327	-24.7517
0.65755	34.5786	0.65755	-17.5386	0.65755	-25.3552	0.65755	-25.324
0.66183	33.717	0.66183	-17.973	0.66183	-25.8406	0.66183	-25.8134
0.66611	32.7129	0.66611	-18.1004	0.66611	-25.9139	0.66611	-25.9112
0.67038	31.9394	0.67038	-18.5158	0.67038	-26.25	0.67038	-26.255
0.67466	31.4202	0.67466	-18.8595	0.67466	-26.5406	0.67466	-26.5181
0.67894	30.9888	0.67894	-19.167	0.67894	-26.8273	0.67894	-26.8388
0.68322	30.7129	0.68322	-19.3338	0.68322	-27.0469	0.68322	-27.0513
0.6875	29.1042	0.6875	-19.491	0.6875	-27.2805	0.6875	-27.2342
0.69178	28.4072	0.69178	-19.8414	0.69178	-27.4458	0.69178	-27.3848
0.69606	27.5982	0.69606	-20.3083	0.69606	-27.8647	0.69606	-27.7934
0.70034	27.3362	0.70034	-20.4093	0.70034	-27.9334	0.70034	-27.8987
0.70462	26.2156	0.70462	-20.9261	0.70462	-28.4552	0.70462	-28.4432
0.7089	25.4093	0.7089	-21.1545	0.7089	-28.6255	0.7089	-28.605
0.71317	24.8946	0.71317	-21.5285	0.71317	-28.8966	0.71317	-28.8774
0.71745	24.1886	0.71745	-21.8842	0.71745	-29.3053	0.71745	-29.2543
0.72173	23.3612	0.72173	-22.0113	0.72173	-29.5075	0.72173	-29.4679
0.72601	22.744	0.72601	-22.4328	0.72601	-29.7585	0.72601	-29.6788
0.73029	21.8439	0.73029	-22.6267	0.73029	-30.0881	0.73029	-29.9776
0.73457	21.0768	0.73457	-23.0163	0.73457	-30.383	0.73457	-30.2896
0.73885	19.9659	0.73885	-23.3408	0.73885	-30.5701	0.73885	-30.519
0.74313	19.3762	0.74313	-23.8645	0.74313	-31.122	0.74313	-31.0388
0.74741	18.5753	0.74741	-23.8053	0.74741	-31.0129	0.74741	-30.966
0.75169	17.505	0.75169	-24.2745	0.75169	-31.496	0.75169	-31.4288
0.75596	17.0048	0.75596	-24.5146	0.75596	-31.7637	0.75596	-31.6611
0.76024	16.3524	0.76024	-24.9252	0.76024	-32.1693	0.76024	-32.0827
0.76452	16.089	0.76452	-25.0919	0.76452	-32.3089	0.76452	-32.307
0.7688	15.1274	0.7688	-25.3256	0.7688	-32.5975	0.7688	-32.5458
0.77308	14.737	0.77308	-25.6049	0.77308	-32.9314	0.77308	-32.8627
0.77736	14.0494	0.77736	-25.7368	0.77736	-33.0138	0.77736	-33.0076
0.78164	12.8688	0.78164	-26.5258	0.78164	-33.5918	0.78164	-33.5063
0.78592	12.4132	0.78592	-26.8055	0.78592	-33.8735	0.78592	-33.753
0.7902	11.3856	0.7902	-27.0544	0.7902	-34.0663	0.7902	-34.0023
0.79448	10.4075	0.79448	-27.4717	0.79448	-34.5831	0.79448	-34.5344
0.79875	10.421	0.79875	-27.5073	0.79875	-34.6702	0.79875	-34.5975
0.80303	9.68424	0.80303	-28.0023	0.80303	-34.9873	0.80303	-34.8769
0.80731	9.1681	0.80731	-28.1708	0.80731	-35.1696	0.80731	-35.0969
0.81159	8.65631	0.81159	-28.3211	0.81159	-35.5184	0.81159	-35.4483
0.81587	8.36263	0.81587	-28.5768	0.81587	-35.7583	0.81587	-35.7031
0.82015	7.34729	0.82015	-29.3506	0.82015	-36.357	0.82015	-36.2976
0.82443	6.43951	0.82443	-29.859	0.82443	-36.8548	0.82443	-36.7972
0.82871	5.27327	0.82871	-30.2507	0.82871	-37.2421	0.82871	-37.1173
0.83299	5.67458	0.83299	-30.1564	0.83299	-37.2053	0.83299	-37.0978
0.83727	5.29462	0.83727	-30.3484	0.83727	-37.4029	0.83727	-37.2924
0.84155	4.77249	0.84155	-30.5608	0.84155	-37.4992	0.84155	-37.4091
0.84582	3.83524	0.84582	-30.7136	0.84582	-37.7461	0.84582	-37.6521
0.8501	3.37069	0.8501	-30.936	0.8501	-38.0393	0.8501	-37.9607
0.85438	2.6457	0.85438	-31.5256	0.85438	-38.6771	0.85438	-38.5531
0.85866	2.41419	0.85866	-31.6902	0.85866	-38.708	0.85866	-38.5726
0.86294	1.23737	0.86294	-32.428	0.86294	-39.341	0.86294	-39.2545
0.86722	0.05433	0.86722	-32.5847	0.86722	-39.6969	0.86722	-39.5757
0.8715	0.09223	0.8715	-32.6032	0.8715	-39.6617	0.8715	-39.556
0.87578	-0.15368	0.87578	-33.3094	0.87578	-40.3328	0.87578	-40.2164
0.88006	-1.36536	0.88006	-33.9207	0.88006	-40.9288	0.88006	-40.829
0.88434	-1.68732	0.88434	-34.2919	0.88434	-41.221	0.88434	-41.0696
0.88861	-2.30909	0.88861	-34.3583	0.88861	-41.311	0.88861	-41.1429
0.89289	-2.91694	0.89289	-34.7402	0.89289	-41.6408	0.89289	-41.4353
0.89717	-3.68464	0.89717	-35.1521	0.89717	-42.1819	0.89717	-42.0364
0.90145	-4.06785	0.90145	-35.566	0.90145	-42.5881	0.90145	-42.4291
0.90573	-4.62402	0.90573	-35.8716	0.90573	-42.911	0.90573	-42.827
0.91001	-4.63104	0.91001	-35.5304	0.91001	-42.6863	0.91001	-42.571
0.91429	-5.16562	0.91429	-35.8683	0.91429	-42.9391	0.91429	-42.7889
0.91857	-5.68192	0.91857	-36.322	0.91857	-43.3864	0.91857	-43.2566
0.92285	-6.18715	0.92285	-36.4959	0.92285	-43.5302	0.92285	-43.3895
0.92713	-6.8226	0.92713	-37.2212	0.92713	-44.2773	0.92713	-44.1555
0.9314	-7.63495	0.9314	-37.7343	0.9314	-44.8128	0.9314	-44.6309
0.93568	-7.36575	0.93568	-37.7611	0.93568	-44.8111	0.93568	-44.6359
0.93996	-8.80184	0.93996	-38.6233	0.93996	-45.7857	0.93996	-45.6367
0.94424	-9.31997	0.94424	-38.6953	0.94424	-45.817	0.94424	-45.6613
0.94852	-9.88274	0.94852	-38.8032	0.94852	-46.1031	0.94852	-45.9608
0.9528	-10.7331	0.9528	-39.7242	0.9528	-46.9444	0.9528	-46.7638
0.95708	-11.1188	0.95708	-39.7669	0.95708	-46.7484	0.95708	-46.5658
0.96136	-11.1327	0.96136	-40.0453	0.96136	-47.0724	0.96136	-46.9548
0.96564	-11.8058	0.96564	-40.1585	0.96564	-47.3078	0.96564	-47.2441
0.96992	-12.7734	0.96992	-40.8635	0.96992	-48.1147	0.96992	-47.9298
0.97419	-13.266	0.97419	-41.4013	0.97419	-48.6608	0.97419	-48.4342
0.97847	-13.1604	0.97847	-41.0892	0.97847	-48.1142	0.97847	-47.9727
0.98275	-13.4809	0.98275	-41.4017	0.98275	-48.5646	0.98275	-48.3165
0.98703	-14.0618	0.98703	-41.8729	0.98703	-49.0522	0.98703	-48.8578
0.99131	-14.445	0.99131	-41.9568	0.99131	-49.3966	0.99131	-49.2081
0.99559	-15.2396	0.99559	-42.8174	0.99559	-50.1577	0.99559	-49.9235
0.99987	-15.7909	0.99987	-43.1549	0.99987	-50.4644	0.99987	-50.3073
1.00415	-16.4007	1.00415	-43.7111	1.00415	-51.0039	1.00415	-50.8799
1.00843	-16.4851	1.00843	-43.821	1.00843	-51.2848	1.00843	-51.0788
1.01271	-17.0941	1.01271	-44.1163	1.01271	-51.6313	1.01271	-51.389
1.01698	-17.6033	1.01698	-44.3721	1.01698	-51.7425	1.01698	-51.5594
1.02126	-17.672	1.02126	-44.8891	1.02126	-52.2706	1.02126	-52.0924
1.02554	-18.5445	1.02554	-45.4026	1.02554	-52.6816	1.02554	-52.4883
1.02982	-18.266	1.02982	-45.1342	1.02982	-52.4689	1.02982	-52.25
1.0341	-19.0264	1.0341	-45.7445	1.0341	-53.2019	1.0341	-52.9659
1.03838	-20.2305	1.03838	-46.3877	1.03838	-53.8089	1.03838	-53.5742
1.04266	-19.8171	1.04266	-46.1856	1.04266	-53.5379	1.04266	-53.3629
1.04694	-21.1746	1.04694	-46.9029	1.04694	-54.5103	1.04694	-54.265
1.05122	-21.152	1.05122	-47.3005	1.05122	-54.6682	1.05122	-54.5029
1.0555	-21.9006	1.0555	-48.1785	1.0555	-55.4527	1.0555	-55.2293
1.05978	-22.2047	1.05978	-48.1804	1.05978	-55.708	1.05978	-55.4239
1.06405	-23.1509	1.06405	-48.6846	1.06405	-56.3204	1.06405	-56.0792
1.06833	-23.2513	1.06833	-48.7742	1.06833	-56.3683	1.06833	-56.1401
1.07261	-23.7284	1.07261	-48.7342	1.07261	-56.357	1.07261	-56.1694
1.07689	-23.9985	1.07689	-49.2565	1.07689	-56.9183	1.07689	-56.751
1.08117	-24.586	1.08117	-50.0759	1.08117	-57.5498	1.08117	-57.4041
1.08545	-25.0523	1.08545	-50.5042	1.08545	-58.0469	1.08545	-57.8073
1.08973	-25.6779	1.08973	-50.7537	1.08973	-58.5947	1.08973	-58.3525
1.09401	-25.9362	1.09401	-50.9882	1.09401	-58.7575	1.09401	-58.5024
1.09829	-25.9406	1.09829	-51.0644	1.09829	-58.7717	1.09829	-58.5076
1.10257	-26.5317	1.10257	-51.3376	1.10257	-59.0592	1.10257	-58.7838
1.10684	-27.3533	1.10684	-52.2409	1.10684	-59.965	1.10684	-59.7555
1.11112	-27.6252	1.11112	-52.5271	1.11112	-60.4638	1.11112	-60.1654
1.1154	-27.6384	1.1154	-52.6242	1.1154	-60.3755	1.1154	-60.0706
1.11968	-28.2771	1.11968	-53.0099	1.11968	-60.7553	1.11968	-60.5029
1.12396	-29.1968	1.12396	-53.6398	1.12396	-61.6647	1.12396	-61.4534
1.12824	-29.1805	1.12824	-53.6321	1.12824	-61.4817	1.12824	-61.2304
1.13252	-29.8011	1.13252	-54.1754	1.13252	-62.1247	1.13252	-61.8363
1.1368	-30.0418	1.1368	-54.2561	1.1368	-62.4469	1.1368	-62.1519
1.14108	-30.5221	1.14108	-54.7623	1.14108	-62.8486	1.14108	-62.5878
1.14536	-30.4349	1.14536	-54.9535	1.14536	-62.885	1.14536	-62.6432
1.14963	-31.3131	1.14963	-55.4463	1.14963	-63.4002	1.14963	-63.1233
1.15391	-31.9286	1.15391	-56.0042	1.15391	-63.9058	1.15391	-63.6415
1.15819	-31.7132	1.15819	-55.8922	1.15819	-64.1355	1.15819	-63.8492
1.16247	-32.7932	1.16247	-56.8289	1.16247	-65.1319	1.16247	-64.7712
1.16675	-33.0735	1.16675	-57.4265	1.16675	-65.6282	1.16675	-65.3972
1.17103	-33.3405	1.17103	-57.7414	1.17103	-65.7793	1.17103	-65.5002
1.17531	-33.9826	1.17531	-57.9699	1.17531	-66.161	1.17531	-65.9137
1.17959	-34.1965	1.17959	-58.104	1.17959	-66.4154	1.17959	-66.2385
1.18387	-34.6936	1.18387	-58.6247	1.18387	-67.0282	1.18387	-66.7965
1.18815	-35.5549	1.18815	-59.1062	1.18815	-67.5297	1.18815	-67.3353
1.19242	-35.6004	1.19242	-59.4511	1.19242	-67.8281	1.19242	-67.5248
1.1967	-36.091	1.1967	-59.9078	1.1967	-68.2369	1.1967	-67.9351
1.20098	-36.4004	1.20098	-60.144	1.20098	-68.516	1.20098	-68.182
1.20526	-37.2075	1.20526	-61.2588	1.20526	-69.6661	1.20526	-69.3433
1.20954	-38.6624	1.20954	-62.3954	1.20954	-70.983	1.20954	-70.7147
1.21382	-38.6169	1.21382	-62.2108	1.21382	-70.7665	1.21382	-70.5645
1.2181	-38.5257	1.2181	-62.1144	1.2181	-70.4846	1.2181	-70.2146
1.22238	-38.6826	1.22238	-62.1519	1.22238	-70.8567	1.22238	-70.4718
1.22666	-39.5053	1.22666	-62.6478	1.22666	-71.2213	1.22666	-70.96
1.23094	-39.3037	1.23094	-62.3999	1.23094	-70.9958	1.23094	-70.6856
1.23522	-39.4241	1.23522	-62.7009	1.23522	-71.2996	1.23522	-71.0323
1.23949	-39.7174	1.23949	-63.23	1.23949	-71.9077	1.23949	-71.6002
1.24377	-40.0671	1.24377	-63.1784	1.24377	-71.8124	1.24377	-71.4841
1.24805	-39.9373	1.24805	-62.5443	1.24805	-71.2407	1.24805	-70.8926
1.25233	-40.6001	1.25233	-63.4096	1.25233	-71.7767	1.25233	-71.4988
1.25661	-39.9948	1.25661	-63.2731	1.25661	-71.8128	1.25661	-71.5177
1.26089	-40.7687	1.26089	-63.7494	1.26089	-72.0998	1.26089	-71.7967
1.26517	-40.7225	1.26517	-63.2212	1.26517	-71.8854	1.26517	-71.5745
1.26945	-40.6987	1.26945	-63.6841	1.26945	-72.2485	1.26945	-71.9222
1.27373	-41.843	1.27373	-64.4102	1.27373	-72.8446	1.27373	-72.4737
1.27801	-41.7379	1.27801	-64.2351	1.27801	-72.9023	1.27801	-72.5654
1.28228	-42.3551	1.28228	-64.282	1.28228	-73.0719	1.28228	-72.7932
1.28656	-43.1189	1.28656	-65.3126	1.28656	-73.9813	1.28656	-73.6191

## Sheet: Fig. 2b
WAXS (8° ~18°)											WAXS (18° ~40°)
0M		1M		2M		3M					0M		1M		2M		3M
2θ	Intensity	2θ	Intensity	2θ	Intensity	2θ	Intensity				2θ	Intensity	2θ	Intensity	2θ	Intensity	2θ	Intensity
degree		degree		degree		degree					degree		degree		degree		degree
3.15199	235.028	3.15199	27.9799	3.15199	11.1884	3.14287	3.77955				18.2037	5432.61	18.2037	2585.67	18.2037	318.253	18.2052	408.017
3.1631	234.216	3.1631	27.9872	3.1631	11.4431	3.15519	4.04993				18.2115	5435.67	18.2115	2580.36	18.2115	319.739	18.2159	407.893
3.17421	234.593	3.17421	28.2441	3.17421	11.2854	3.16752	4.04552				18.2193	5441.12	18.2193	2579.83	18.2193	320.811	18.2266	408.008
3.18532	233.154	3.18532	28.5354	3.18532	11.3319	3.17985	3.8009				18.227	5444.5	18.227	2582.52	18.227	320.148	18.2373	408.746
3.19643	234.017	3.19643	28.4358	3.19643	11.1023	3.19218	3.76013				18.2348	5446.33	18.2348	2588.43	18.2348	321.427	18.248	409.305
3.20754	235.55	3.20754	27.5885	3.20754	10.8228	3.2045	3.79739				18.2426	5451.37	18.2426	2591.71	18.2426	323.772	18.2587	411.735
3.21865	235.804	3.21865	27.2445	3.21865	10.6022	3.21683	3.86882				18.2504	5465.1	18.2504	2597.39	18.2504	323.749	18.2694	412.776
3.22976	235.199	3.22976	27.341	3.22976	10.4337	3.22916	3.95877				18.2582	5470	18.2582	2604.06	18.2582	323.357	18.2801	415.538
3.24087	236.048	3.24087	27.0238	3.24087	10.6566	3.24148	3.98925				18.2659	5472.03	18.2659	2607.46	18.2659	324.144	18.2909	416.734
3.25198	235.981	3.25198	26.6254	3.25198	10.9599	3.25381	3.74683				18.2737	5466.47	18.2737	2614.12	18.2737	324.685	18.3016	414.656
3.26309	235.154	3.26309	26.5968	3.26309	10.9638	3.26614	3.73127				18.2815	5472.16	18.2815	2620.75	18.2815	325.73	18.3123	416.698
3.27419	235.237	3.27419	26.8419	3.27419	10.8596	3.27846	4.00015				18.2893	5473.51	18.2893	2627.54	18.2893	325.505	18.323	416.51
3.2853	233.524	3.2853	26.7965	3.2853	10.5128	3.29079	4.03055				18.297	5471.35	18.297	2631.74	18.297	325.743	18.3337	417.071
3.29641	231.267	3.29641	26.6746	3.29641	10.4692	3.30312	4.22248				18.3048	5468.05	18.3048	2634.53	18.3048	324.824	18.3444	419.064
3.30752	230.813	3.30752	26.5499	3.30752	10.2672	3.31545	4.12064				18.3126	5478.67	18.3126	2643.21	18.3126	324.001	18.3551	419.884
3.31863	231.61	3.31863	26.1294	3.31863	10.3432	3.32777	3.98459				18.3204	5486.38	18.3204	2652.11	18.3204	323.713	18.3658	419.916
3.32974	231.432	3.32974	25.6286	3.32974	10.4886	3.3401	3.99375				18.3282	5491.72	18.3282	2652.18	18.3282	324.378	18.3765	421.181
3.34085	231.49	3.34085	25.3709	3.34085	10.5014	3.35243	3.96166				18.3359	5497.23	18.3359	2654.52	18.3359	324.399	18.3872	422.321
3.35196	231.642	3.35196	25.2476	3.35196	10.5322	3.36475	4.00723				18.3437	5501.11	18.3437	2661.81	18.3437	325.633	18.398	420.986
3.36307	231.126	3.36307	24.7709	3.36307	10.4527	3.37708	4.14461				18.3515	5508.92	18.3515	2673.16	18.3515	327.235	18.4087	421.3
3.37418	231.929	3.37418	24.8225	3.37418	10.2914	3.38941	4.08963				18.3592	5518.21	18.3592	2675.29	18.3592	326.908	18.4194	420.638
3.38529	232.708	3.38529	24.7905	3.38529	10.4088	3.40173	4.04935				18.367	5520.48	18.367	2679.58	18.367	326.873	18.4301	420.604
3.3964	230.845	3.3964	24.7497	3.3964	10.4613	3.41406	4.22094				18.3748	5521.85	18.3748	2681.53	18.3748	327.66	18.4408	421.528
3.40751	230.012	3.40751	24.585	3.40751	10.1574	3.42639	4.16891				18.3826	5528.48	18.3826	2685.82	18.3826	329.094	18.4515	421.835
3.41862	229.431	3.41862	24.2118	3.41862	10.073	3.43872	4.14362				18.3904	5532.86	18.3904	2687.35	18.3904	328.662	18.4622	423.697
3.42973	228.49	3.42973	24.0835	3.42973	10.2499	3.45104	4.14472				18.3981	5531.42	18.3981	2684.86	18.3981	329.529	18.4729	424.374
3.44083	229.326	3.44083	24.7347	3.44083	10.321	3.46337	3.96942				18.4059	5535.43	18.4059	2685.65	18.4059	330.407	18.4836	423.902
3.45194	230.312	3.45194	24.9145	3.45194	10.1382	3.4757	3.9905				18.4137	5541.56	18.4137	2689.82	18.4137	329.932	18.4943	425.496
3.46305	230.004	3.46305	24.5757	3.46305	10.0289	3.48802	4.05528				18.4215	5535.86	18.4215	2693.96	18.4215	329.397	18.505	425.74
3.47416	229.166	3.47416	24.4043	3.47416	9.95993	3.50035	4.01883				18.4292	5537.72	18.4292	2701.21	18.4292	328.941	18.5158	425.888
3.48527	228.192	3.48527	23.7704	3.48527	10.0612	3.51268	4.20379				18.437	5534.68	18.437	2707.3	18.437	329.506	18.5265	428.007
3.49638	227.386	3.49638	23.1811	3.49638	10.0824	3.52501	4.23116				18.4448	5530.1	18.4448	2708.9	18.4448	329.168	18.5372	427.581
3.50749	226.631	3.50749	23.4588	3.50749	9.97744	3.53733	4.23701				18.4526	5527.15	18.4526	2712.65	18.4526	329.328	18.5479	426.104
3.5186	227.136	3.5186	23.0673	3.5186	9.99564	3.54966	4.39652				18.4603	5533.5	18.4603	2716.26	18.4603	329.681	18.5586	424.685
3.52971	227.134	3.52971	22.651	3.52971	10.0161	3.56199	4.36594				18.4681	5542.9	18.4681	2722.16	18.4681	330.078	18.5693	424.33
3.54082	227.401	3.54082	22.2812	3.54082	9.97113	3.57431	4.38729				18.4759	5538.7	18.4759	2720.51	18.4759	330.105	18.58	425.895
3.55193	226.098	3.55193	22.2933	3.55193	10.0103	3.58664	4.22855				18.4837	5549.59	18.4837	2727.66	18.4837	329.839	18.5907	428.706
3.56304	226.554	3.56304	22.2967	3.56304	9.84507	3.59897	4.1951				18.4915	5555.48	18.4915	2730.73	18.4915	328.989	18.6014	431.567
3.57415	227.235	3.57415	22.2278	3.57415	9.67572	3.61129	4.31022				18.4992	5561.56	18.4992	2737.63	18.4992	329.078	18.6121	432.171
3.58526	226.234	3.58526	22.3028	3.58526	9.69576	3.62362	4.29396				18.507	5563.4	18.507	2743.86	18.507	330.164	18.6228	433.06
3.59637	225.727	3.59637	21.7308	3.59637	9.69365	3.63595	4.43788				18.5148	5566.89	18.5148	2747.77	18.5148	330.269	18.6335	431.503
3.60747	226.51	3.60747	21.297	3.60747	9.74857	3.64828	4.48376				18.5225	5578.58	18.5225	2753.65	18.5225	331.121	18.6442	431.008
3.61858	226.648	3.61858	21.6363	3.61858	9.79671	3.6606	4.2737				18.5303	5578.61	18.5303	2757.75	18.5303	332.522	18.655	431.216
3.62969	224.697	3.62969	21.9197	3.62969	9.81355	3.67293	4.39578				18.5381	5581.17	18.5381	2761.19	18.5381	333.15	18.6657	431.267
3.6408	223.25	3.6408	21.6406	3.6408	9.78691	3.68526	4.27028				18.5459	5587.57	18.5459	2762.81	18.5459	332.927	18.6764	433.377
3.65191	223.126	3.65191	21.1945	3.65191	9.69206	3.69758	4.17836				18.5537	5589.98	18.5537	2762.34	18.5537	333.462	18.6871	433.696
3.66302	223.657	3.66302	21.2308	3.66302	9.56633	3.70991	4.34069				18.5614	5598.94	18.5614	2763.59	18.5614	333.458	18.6978	434.719
3.67413	224.426	3.67413	21.0777	3.67413	9.33257	3.72224	4.61149				18.5692	5604.06	18.5692	2762.16	18.5692	334.124	18.7085	434.708
3.68524	225.691	3.68524	21.2131	3.68524	9.3958	3.73456	4.56873				18.577	5618.08	18.577	2770.25	18.577	334.747	18.7192	435.475
3.69635	225.725	3.69635	21.2192	3.69635	9.50785	3.74689	4.64597				18.5848	5626.5	18.5848	2770.07	18.5848	335.324	18.7299	435.764
3.70746	225.498	3.70746	21.1602	3.70746	9.40169	3.75922	4.76522				18.5925	5639.21	18.5925	2776.81	18.5925	335.116	18.7406	435.767
3.71857	224.557	3.71857	20.9254	3.71857	9.40844	3.77155	4.7093				18.6003	5642.1	18.6003	2779.28	18.6003	334.911	18.7513	434.871
3.72968	223.605	3.72968	21.1064	3.72968	9.49331	3.78387	4.5536				18.6081	5644.48	18.6081	2782.92	18.6081	334.442	18.762	433.649
3.74079	223.235	3.74079	20.9679	3.74079	9.32492	3.7962	4.54306				18.6159	5646.71	18.6159	2789.89	18.6159	334.499	18.7728	433.781
3.7519	222.208	3.7519	21.1277	3.7519	9.2884	3.80853	4.49999				18.6237	5649.19	18.6237	2793.42	18.6237	335.129	18.7835	435.716
3.76301	222.101	3.76301	20.6494	3.76301	9.06743	3.82085	4.5123				18.6314	5661.7	18.6314	2799.78	18.6314	335.717	18.7942	439.161
3.77411	222.687	3.77411	20.2183	3.77411	9.23316	3.83318	4.57269				18.6392	5675.1	18.6392	2803.03	18.6392	337.878	18.8049	439.508
3.78522	224.032	3.78522	20.3393	3.78522	9.38989	3.84551	4.6923				18.647	5686.12	18.647	2808.69	18.647	339.338	18.8156	439.796
3.79633	223.791	3.79633	21.3704	3.79633	9.19108	3.85784	4.67851				18.6547	5684.65	18.6547	2815.48	18.6547	340.139	18.8263	438.626
3.80744	223.45	3.80744	21.8718	3.80744	9.12812	3.87016	4.73996				18.6625	5694.99	18.6625	2819.85	18.6625	340.873	18.837	436.468
3.81855	224.931	3.81855	20.7729	3.81855	9.09286	3.88249	4.77615				18.6703	5696.24	18.6703	2819.57	18.6703	340.794	18.8477	437.071
3.82966	224.523	3.82966	19.8565	3.82966	9.12335	3.89482	4.55383				18.6781	5690.19	18.6781	2824.38	18.6781	339.809	18.8584	437.152
3.84077	223.608	3.84077	19.4521	3.84077	9.32871	3.90714	4.36468				18.6859	5686.61	18.6859	2827.05	18.6859	337.757	18.8691	436.539
3.85188	222.739	3.85188	19.5894	3.85188	9.54884	3.91947	4.45651				18.6936	5697.69	18.6936	2843.25	18.6936	338.696	18.8799	437.35
3.86299	220.883	3.86299	20.3068	3.86299	9.50431	3.9318	4.50314				18.7014	5708.37	18.7014	2847.61	18.7014	338.106	18.8906	438.268
3.8741	221.543	3.8741	19.9746	3.8741	9.29664	3.94412	4.52031				18.7092	5717.18	18.7092	2853.85	18.7092	338.649	18.9013	439.593
3.88521	221.884	3.88521	19.1892	3.88521	9.35179	3.95645	4.73973				18.717	5719.38	18.717	2856.8	18.717	340.306	18.912	439.762
3.89632	222.262	3.89632	19.0673	3.89632	8.99129	3.96878	4.68013				18.7247	5722.99	18.7247	2856.49	18.7247	341.221	18.9227	439.561
3.90743	222.469	3.90743	19.0883	3.90743	8.93788	3.98111	4.79188				18.7325	5716.74	18.7325	2853.27	18.7325	342.217	18.9334	440.012
3.91854	222.594	3.91854	19.1074	3.91854	8.89628	3.99343	4.6477				18.7403	5722.34	18.7403	2852.3	18.7403	341.637	18.9441	440.507
3.92965	222.973	3.92965	19.2425	3.92965	9.04708	4.00576	4.56237				18.7481	5725.87	18.7481	2855.71	18.7481	342.106	18.9548	441.35
3.94075	223.487	3.94075	19.6072	3.94075	9.24389	4.01809	4.70071				18.7558	5719.08	18.7558	2855.9	18.7558	340.2	18.9655	443.332
3.95186	222.703	3.95186	19.3676	3.95186	9.142	4.03041	4.58494				18.7636	5716.58	18.7636	2861.08	18.7636	340.391	18.9762	444.22
3.96297	220.893	3.96297	19.0338	3.96297	8.8366	4.04274	4.64369				18.7714	5721.84	18.7714	2866.9	18.7714	340.125	18.9869	444.103
3.97408	220.527	3.97408	19.2958	3.97408	8.52333	4.05507	4.70994				18.7792	5723.73	18.7792	2865.11	18.7792	338.338	18.9977	445.858
3.98519	221.476	3.98519	19.8129	3.98519	8.45561	4.06739	4.66707				18.787	5720.5	18.787	2868.04	18.787	338.491	19.0084	444.02
3.9963	222.2	3.9963	19.8756	3.9963	8.51768	4.07972	4.63559				18.7947	5727.82	18.7947	2874.24	18.7947	339.123	19.0191	442.871
4.00741	221.393	4.00741	19.9309	4.00741	8.47153	4.09205	4.84788				18.8025	5740.94	18.8025	2877.18	18.8025	338.739	19.0298	442.052
4.01852	220.001	4.01852	19.4511	4.01852	8.43398	4.10438	4.88723				18.8103	5742.13	18.8103	2877.5	18.8103	338.557	19.0405	440.426
4.02963	219.615	4.02963	19.1317	4.02963	8.70168	4.1167	4.94759				18.818	5748.09	18.818	2880.72	18.818	340.079	19.0512	442.262
4.04074	220.138	4.04074	18.6482	4.04074	8.70218	4.12903	4.7925				18.8258	5752.8	18.8258	2882.07	18.8258	339.866	19.0619	442.837
4.05185	221.855	4.05185	18.6559	4.05185	8.77215	4.14136	4.66789				18.8336	5752.93	18.8336	2881.95	18.8336	339.674	19.0726	444.275
4.06296	222.967	4.06296	18.5475	4.06296	8.87875	4.15368	4.81409				18.8414	5759.33	18.8414	2884.99	18.8414	340.131	19.0833	445.268
4.07407	222.135	4.07407	18.3426	4.07407	8.81496	4.16601	4.7228				18.8492	5774.07	18.8492	2892.13	18.8492	341.942	19.094	444.739
4.08518	220.955	4.08518	18.2553	4.08518	8.70428	4.17834	4.62281				18.8569	5787.9	18.8569	2901.37	18.8569	341.889	19.1047	446.025
4.09629	220.826	4.09629	18.1078	4.09629	8.80869	4.19067	4.71953				18.8647	5798.08	18.8647	2907.81	18.8647	342.847	19.1154	446.054
4.1074	221.062	4.1074	18.0507	4.1074	8.76066	4.20299	4.70485				18.8725	5806.1	18.8725	2909.51	18.8725	343.626	19.1261	446.18
4.1185	219.82	4.1185	17.979	4.1185	8.59417	4.21532	4.79251				18.8803	5817.38	18.8803	2915.01	18.8803	344.692	19.1369	447.575
4.12961	219.64	4.12961	17.8612	4.12961	8.62574	4.22765	4.89211				18.888	5816.27	18.888	2918.83	18.888	343.819	19.1476	446.467
4.14072	220.893	4.14072	17.9757	4.14072	8.63789	4.23997	4.76259				18.8958	5817.02	18.8958	2916.8	18.8958	343.643	19.1583	448.131
4.15183	222.219	4.15183	17.7794	4.15183	8.63579	4.2523	4.71193				18.9036	5816.78	18.9036	2914.83	18.9036	343.551	19.169	448.751
4.16294	222.619	4.16294	18.2746	4.16294	8.63046	4.26463	4.6277				18.9114	5811.83	18.9114	2917.73	18.9114	342.56	19.1797	448.479
4.17405	222.326	4.17405	18.4242	4.17405	8.58029	4.27695	4.88226				18.9191	5821.44	18.9191	2922.62	18.9191	342.537	19.1904	448.784
4.18516	223.616	4.18516	18.1317	4.18516	8.63524	4.28928	5.05826				18.9269	5830.54	18.9269	2928.87	18.9269	341.756	19.2011	447.81
4.19627	223.122	4.19627	18.0531	4.19627	8.69112	4.30161	4.90414				18.9347	5844.33	18.9347	2930.64	18.9347	342.643	19.2118	447.78
4.20738	222.235	4.20738	18.0492	4.20738	8.75151	4.31394	4.81274				18.9425	5850.38	18.9425	2933.06	18.9425	341.922	19.2225	447.852
4.21849	220.891	4.21849	17.6751	4.21849	8.73236	4.32626	4.86005				18.9503	5860.47	18.9503	2936.8	18.9503	342.925	19.2332	448.651
4.2296	221.148	4.2296	17.6778	4.2296	8.44426	4.33859	4.79039				18.958	5875.37	18.958	2942.09	18.958	343.781	19.244	448.264
4.24071	221.911	4.24071	17.473	4.24071	8.42612	4.35092	4.81807				18.9658	5884.79	18.9658	2941.9	18.9658	344.377	19.2547	448.577
4.25182	221.872	4.25182	17.5609	4.25182	8.25349	4.36324	5.1036				18.9736	5878.58	18.9736	2942.93	18.9736	345.041	19.2654	447.567
4.26293	222.336	4.26293	17.8261	4.26293	8.06731	4.37557	5.07182				18.9814	5886.85	18.9814	2948.34	18.9814	345.837	19.2761	448.226
4.27404	222.909	4.27404	18.0254	4.27404	8.2925	4.3879	4.86079				18.9891	5893.75	18.9891	2949.84	18.9891	346.089	19.2868	448.758
4.28514	223.857	4.28514	17.4756	4.28514	8.73626	4.40022	4.96517				18.9969	5888.08	18.9969	2951.35	18.9969	347.285	19.2975	449.086
4.29625	223.507	4.29625	17.2501	4.29625	8.72204	4.41255	5.00151				19.0047	5881.26	19.0047	2952.03	19.0047	348.188	19.3082	450.614
4.30736	223.837	4.30736	17.7141	4.30736	8.53773	4.42488	4.91259				19.0125	5881.95	19.0125	2951.67	19.0125	347.963	19.3189	449.581
4.31847	223.495	4.31847	17.5979	4.31847	8.58689	4.43721	4.8792				19.0202	5885.69	19.0202	2954.05	19.0202	347.46	19.3296	449.854
4.32958	222.465	4.32958	17.6124	4.32958	8.47775	4.44953	5.16004				19.028	5880.52	19.028	2952.67	19.028	347.198	19.3403	448.326
4.34069	222.282	4.34069	17.9266	4.34069	8.3867	4.46186	5.08664				19.0358	5887.32	19.0358	2958.82	19.0358	346.661	19.351	447.62
4.3518	223.569	4.3518	17.7139	4.3518	8.29	4.47419	4.85454				19.0436	5900.89	19.0436	2964.04	19.0436	346.384	19.3618	447.752
4.36291	223.032	4.36291	17.635	4.36291	8.28746	4.48651	4.80588				19.0513	5907.03	19.0513	2963.4	19.0513	347.821	19.3725	446.941
4.37402	222.263	4.37402	17.4034	4.37402	8.40197	4.49884	4.97457				19.0591	5919.84	19.0591	2969.53	19.0591	348.754	19.3832	447.919
4.38513	221.739	4.38513	17.4136	4.38513	8.42001	4.51117	5.26034				19.0669	5929.02	19.0669	2974.79	19.0669	349.345	19.3939	447.757
4.39624	222.832	4.39624	17.4804	4.39624	8.4893	4.5235	5.31495				19.0747	5943.38	19.0747	2979.65	19.0747	350.707	19.4046	448.235
4.40735	224.719	4.40735	17.3385	4.40735	8.72146	4.53582	5.19202				19.0825	5951.31	19.0825	2981.09	19.0825	350.896	19.4153	449.392
4.41846	224.581	4.41846	17.6078	4.41846	8.67702	4.54815	5.151				19.0902	5965.89	19.0902	2985.69	19.0902	349.615	19.426	449.636
4.42957	225.23	4.42957	17.5141	4.42957	8.53783	4.56048	5.10121				19.098	5968.02	19.098	2986.88	19.098	349.599	19.4367	450.254
4.44068	225.641	4.44068	17.7695	4.44068	8.4908	4.5728	4.93158				19.1058	5979.46	19.1058	2992.38	19.1058	350.386	19.4474	449.967
4.45178	225.729	4.45178	17.7691	4.45178	8.30776	4.58513	4.9983				19.1136	5989.72	19.1136	2997.59	19.1136	352.383	19.4581	449.496
4.46289	226.43	4.46289	17.4979	4.46289	8.29447	4.59746	5.01647				19.1213	5991.61	19.1213	3003.53	19.1213	353.619	19.4688	448.267
4.474	227.382	4.474	16.9146	4.474	8.38081	4.60978	4.97122				19.1291	5988.73	19.1291	3009.19	19.1291	353.418	19.4795	447.694
4.48511	227.008	4.48511	16.9897	4.48511	8.48363	4.62211	5.03256				19.1369	5997.52	19.1369	3014.82	19.1369	354.482	19.4902	448.391
4.49622	226.361	4.49622	17.5717	4.49622	8.4243	4.63444	5.00519				19.1447	5997.73	19.1447	3018.21	19.1447	354.887	19.501	448.227
4.50733	226.218	4.50733	18.5605	4.50733	8.4453	4.64677	4.97493				19.1524	5995.91	19.1524	3017.97	19.1524	354.35	19.5117	447.157
4.51844	226.057	4.51844	18.285	4.51844	8.43886	4.65909	5.04133				19.1602	6003.03	19.1602	3019.27	19.1602	350.967	19.5224	446.657
4.52955	225.758	4.52955	17.6913	4.52955	8.35738	4.67142	5.10269				19.168	6011	19.168	3017.82	19.168	350.116	19.5331	445.352
4.54066	226.096	4.54066	17.625	4.54066	8.32387	4.68375	4.97263				19.1758	6015.03	19.1758	3011.8	19.1758	349.793	19.5438	444.163
4.55177	226.188	4.55177	17.4311	4.55177	8.48328	4.69607	5.1362				19.1835	6020.79	19.1835	3017.13	19.1835	349.136	19.5545	444.253
4.56288	225.525	4.56288	17.1604	4.56288	8.56626	4.7084	5.31083				19.1913	6034.78	19.1913	3026.23	19.1913	347.433	19.5652	446.407
4.57399	225.847	4.57399	17.2189	4.57399	8.29253	4.72073	5.28991				19.1991	6036.88	19.1991	3031.89	19.1991	347.502	19.5759	449.168
4.5851	225.24	4.5851	17.3242	4.5851	8.03084	4.73305	5.13686				19.2069	6049.57	19.2069	3035.97	19.2069	349.735	19.5866	452.738
4.59621	225.074	4.59621	17.579	4.59621	8.29543	4.74538	4.96908				19.2146	6054.03	19.2146	3041.68	19.2146	351.74	19.5973	454.903
4.60732	226.49	4.60732	17.0109	4.60732	8.27902	4.75771	5.02161				19.2224	6051.07	19.2224	3045.25	19.2224	351.197	19.608	454.256
4.61842	226.69	4.61842	17.0769	4.61842	8.25356	4.77004	5.13751				19.2302	6043.3	19.2302	3043.22	19.2302	351.789	19.6188	453.519
4.62953	226.997	4.62953	17.2766	4.62953	8.16208	4.78236	5.07679				19.238	6050.9	19.238	3040.62	19.238	352.801	19.6295	451.523
4.64064	227.341	4.64064	17.7218	4.64064	8.1748	4.79469	5.14867				19.2458	6050.19	19.2458	3039.14	19.2458	352.739	19.6402	451.245
4.65175	227.611	4.65175	18.0322	4.65175	8.21335	4.80702	5.14548				19.2535	6051.7	19.2535	3042.94	19.2535	351.763	19.6509	451.179
4.66286	226.698	4.66286	18.047	4.66286	8.25815	4.81934	5.17307				19.2613	6059.02	19.2613	3043.3	19.2613	352.843	19.6616	449.754
4.67397	225.903	4.67397	17.4668	4.67397	8.25289	4.83167	5.13923				19.2691	6073.99	19.2691	3044.68	19.2691	354.246	19.6723	449.265
4.68508	225.226	4.68508	16.717	4.68508	8.0042	4.844	5.31681				19.2769	6086.49	19.2769	3046.17	19.2769	354.486	19.683	447.531
4.69619	225.909	4.69619	16.5495	4.69619	8.04158	4.85633	5.26795				19.2846	6085.94	19.2846	3050.43	19.2846	354.493	19.6937	448.19
4.7073	224.79	4.7073	16.84	4.7073	8.26896	4.86865	5.17976				19.2924	6089.64	19.2924	3051.53	19.2924	354.351	19.7044	448.501
4.71841	223.968	4.71841	17.1135	4.71841	8.12585	4.88098	5.2487				19.3002	6099.51	19.3002	3057.05	19.3002	352.795	19.7151	448.682
4.72952	224.499	4.72952	17.5306	4.72952	8.22405	4.89331	4.97458				19.308	6117.4	19.308	3063.88	19.308	351.501	19.7259	450.135
4.74063	226.277	4.74063	17.6273	4.74063	8.27153	4.90563	5.11024				19.3157	6123.59	19.3157	3066.66	19.3157	350.561	19.7366	450.261
4.75174	225.892	4.75174	17.1081	4.75174	8.39236	4.91796	5.18351				19.3235	6128.43	19.3235	3069.8	19.3235	350.001	19.7473	449.885
4.76285	224.141	4.76285	17.2612	4.76285	8.29782	4.93029	4.90426				19.3313	6139.77	19.3313	3074.12	19.3313	349.857	19.758	452.573
4.77396	222.59	4.77396	17.4237	4.77396	8.21273	4.94261	4.91438				19.3391	6135.76	19.3391	3074.53	19.3391	350.411	19.7687	454.007
4.78506	221.652	4.78506	16.9976	4.78506	8.26216	4.95494	4.95781				19.3468	6128.34	19.3468	3073.31	19.3468	350.739	19.7794	454.373
4.79617	220.485	4.79617	16.7922	4.79617	8.21189	4.96727	5.16104				19.3546	6127.41	19.3546	3073.81	19.3546	351.037	19.7901	456.69
4.80728	220.603	4.80728	16.7382	4.80728	8.17325	4.9796	5.08897				19.3624	6130.44	19.3624	3073.76	19.3624	351.446	19.8008	455.933
4.81839	220.312	4.81839	16.6938	4.81839	8.23759	4.99192	5.19146				19.3702	6144.74	19.3702	3077.21	19.3702	352.767	19.8115	455.127
4.8295	218.926	4.8295	16.5829	4.8295	8.49763	5.00425	5.15312				19.3779	6157.37	19.3779	3081.11	19.3779	352.393	19.8222	455.622
4.84061	218.569	4.84061	16.4942	4.84061	8.45214	5.01658	5.2298				19.3857	6172.8	19.3857	3081.61	19.3857	353.666	19.8329	453.87
4.85172	218.363	4.85172	16.7862	4.85172	8.28877	5.0289	5.19405				19.3935	6177.37	19.3935	3078.74	19.3935	354.186	19.8437	454.067
4.86283	218.217	4.86283	16.8412	4.86283	8.19746	5.04123	5.0749				19.4013	6183.12	19.4013	3079.87	19.4013	353.988	19.8544	455.395
4.87394	218.4	4.87394	16.9519	4.87394	8.08576	5.05356	5.20279				19.4091	6184.39	19.4091	3082.19	19.4091	353.788	19.8651	454.504
4.88505	218.009	4.88505	16.9665	4.88505	8.17605	5.06588	5.22958				19.4168	6189.59	19.4168	3079.46	19.4168	355.307	19.8758	453.946
4.89616	217.27	4.89616	17.0395	4.89616	8.29141	5.07821	5.15781				19.4246	6199.76	19.4246	3074.68	19.4246	355.252	19.8865	452.25
4.90727	217.483	4.90727	17.0138	4.90727	8.326	5.09054	5.07225				19.4324	6204.7	19.4324	3080.65	19.4324	353.852	19.8972	452.35
4.91838	217.702	4.91838	16.4333	4.91838	8.20957	5.10287	4.94615				19.4402	6208.01	19.4402	3085.79	19.4402	354.857	19.9079	454.585
4.92949	216.865	4.92949	16.4821	4.92949	8.05022	5.11519	4.96068				19.4479	6217.04	19.4479	3089.14	19.4479	356.043	19.9186	455.06
4.9406	217.012	4.9406	16.666	4.9406	7.88788	5.12752	5.04312				19.4557	6234.25	19.4557	3094.86	19.4557	356.305	19.9293	456.221
4.95171	217.842	4.95171	16.8325	4.95171	8.0261	5.13985	5.07663				19.4635	6235.28	19.4635	3098.75	19.4635	356.616	19.94	454.572
4.96281	217.118	4.96281	16.7761	4.96281	8.16166	5.15217	4.98508				19.4713	6237.28	19.4713	3100.89	19.4713	357.885	19.9507	451.659
4.97392	216.172	4.97392	17.1673	4.97392	8.33741	5.1645	5.16947				19.479	6245.24	19.479	3101.92	19.479	357.215	19.9614	453.448
4.98503	216.809	4.98503	17.5796	4.98503	8.41669	5.17683	5.14355				19.4868	6256.7	19.4868	3105.81	19.4868	356.957	19.9721	454.576
4.99614	215.692	4.99614	17.7319	4.99614	8.22263	5.18916	5.233				19.4946	6257.19	19.4946	3108.44	19.4946	356.114	19.9829	453.756
5.00725	213.211	5.00725	17.0933	5.00725	8.13001	5.20148	5.11853				19.5024	6250.51	19.5024	3107.88	19.5024	353.779	19.9936	455.488
5.01836	213.24	5.01836	17.1064	5.01836	8.09732	5.21381	5.14592				19.5101	6252.99	19.5101	3113.56	19.5101	353.197	20.0043	454.938
5.02947	213.267	5.02947	17.1266	5.02947	8.20586	5.22614	5.2333				19.5179	6259.43	19.5179	3116.29	19.5179	353.361	20.015	452.609
5.04058	212.595	5.04058	16.6725	5.04058	8.26069	5.23846	5.39408				19.5257	6267.87	19.5257	3119.96	19.5257	354.513	20.0257	453.255
5.05169	212.894	5.05169	16.4285	5.05169	8.17842	5.25079	5.48847				19.5335	6276.81	19.5335	3120.06	19.5335	354.172	20.0364	451.721
5.0628	213.932	5.0628	16.627	5.0628	8.27827	5.26312	5.2054				19.5413	6283.7	19.5413	3122.15	19.5413	354.833	20.0471	451.058
5.07391	213.926	5.07391	17.2394	5.07391	8.27433	5.27544	5.11694				19.549	6291.64	19.549	3128.1	19.549	355.928	20.0578	450.888
5.08502	211.997	5.08502	17.0587	5.08502	8.17679	5.28777	5.2177				19.5568	6293.72	19.5568	3129.9	19.5568	355.573	20.0685	451.293
5.09613	211.668	5.09613	17.0719	5.09613	8.27539	5.3001	5.1334				19.5646	6301.89	19.5646	3132.91	19.5646	354.16	20.0792	451.159
5.10724	211.727	5.10724	17.6036	5.10724	8.10964	5.31243	5.1724				19.5724	6305.84	19.5724	3137.37	19.5724	354.451	20.09	452.411
5.11835	212.021	5.11835	17.635	5.11835	8.16538	5.32475	5.44152				19.5801	6303.67	19.5801	3138.77	19.5801	353.534	20.1007	452.933
5.12945	211.9	5.12945	17.5499	5.12945	8.15691	5.33708	5.84866				19.5879	6313.57	19.5879	3138.53	19.5879	353.922	20.1114	452.306
5.14056	211.821	5.14056	17.4149	5.14056	8.63404	5.34941	5.50442				19.5957	6322.83	19.5957	3137.87	19.5957	354.724	20.1221	452.3
5.15167	214.04	5.15167	17.6592	5.15167	8.74992	5.36173	5.25104				19.6035	6329.79	19.6035	3148.65	19.6035	356.557	20.1328	451.983
5.16278	214.541	5.16278	17.766	5.16278	8.4374	5.37406	5.30179				19.6112	6339.49	19.6112	3155.11	19.6112	356.512	20.1435	453.913
5.17389	212.16	5.17389	17.8826	5.17389	8.38098	5.38639	5.36329				19.619	6350.45	19.619	3156.28	19.619	357.505	20.1542	453.435
5.185	210.037	5.185	17.9447	5.185	8.43443	5.39871	5.35906				19.6268	6358.03	19.6268	3159.41	19.6268	358.771	20.1649	453.537
5.19611	209.837	5.19611	17.9187	5.19611	8.4063	5.41104	5.1157				19.6346	6366.69	19.6346	3168.19	19.6346	359.407	20.1756	453.515
5.20722	209.3	5.20722	19.3902	5.20722	8.41816	5.42337	5.16071				19.6423	6382.92	19.6423	3171.66	19.6423	359.772	20.1863	452.037
5.21833	210.309	5.21833	21.7561	5.21833	8.46044	5.4357	5.12562				19.6501	6385.53	19.6501	3167.13	19.6501	360.99	20.197	451.983
5.22944	211.462	5.22944	21.0812	5.22944	8.43402	5.44802	5.23837				19.6579	6379.25	19.6579	3166.63	19.6579	359.993	20.2078	451.608
5.24055	210.48	5.24055	18.1187	5.24055	8.42982	5.46035	5.27357				19.6657	6377.94	19.6657	3165.21	19.6657	360.148	20.2185	451.163
5.25166	210.504	5.25166	17.4061	5.25166	8.31433	5.47268	5.24276				19.6734	6383.26	19.6734	3168.22	19.6734	360.708	20.2292	450.274
5.26277	210.821	5.26277	17.5019	5.26277	8.35599	5.485	5.215				19.6812	6389.31	19.6812	3169.82	19.6812	360.438	20.2399	450.866
5.27388	210.331	5.27388	17.322	5.27388	8.39641	5.49733	5.13507				19.689	6398.18	19.689	3176.92	19.689	359.12	20.2506	452.567
5.28499	209.445	5.28499	17.3922	5.28499	8.45601	5.50966	5.13184				19.6968	6412.75	19.6968	3180.68	19.6968	359.301	20.2613	452.481
5.29609	209.271	5.29609	17.8299	5.29609	8.55334	5.52199	5.00835				19.7046	6425.63	19.7046	3184.03	19.7046	359.649	20.272	453.341
5.3072	210.296	5.3072	18.1711	5.3072	8.36218	5.53431	5.07545				19.7123	6434.92	19.7123	3190.93	19.7123	358.799	20.2827	452.28
5.31831	210.407	5.31831	18.0079	5.31831	8.34651	5.54664	5.00168				19.7201	6446.33	19.7201	3194.75	19.7201	357.299	20.2934	451.193
5.32942	210.531	5.32942	18.1355	5.32942	8.24238	5.55897	5.07483				19.7279	6447.11	19.7279	3191.91	19.7279	358.539	20.3041	451.527
5.34053	209.698	5.34053	18.1936	5.34053	8.25359	5.57129	5.14249				19.7357	6449.02	19.7357	3190.8	19.7357	360.111	20.3148	452.786
5.35164	208.459	5.35164	18.2488	5.35164	8.23341	5.58362	5.30128				19.7434	6449.53	19.7434	3189.8	19.7434	360.509	20.3255	452.293
5.36275	208.949	5.36275	18.1087	5.36275	8.25198	5.59595	5.22468				19.7512	6461.02	19.7512	3192.02	19.7512	360.83	20.3362	451.715
5.37386	207.988	5.37386	18.1069	5.37386	8.30623	5.60827	5.16989				19.759	6476.07	19.759	3189.28	19.759	360.511	20.347	452.458
5.38497	207.447	5.38497	18.0062	5.38497	8.3313	5.6206	5.12942				19.7668	6481.53	19.7668	3189.76	19.7668	358.745	20.3577	450.815
5.39608	207.049	5.39608	18.1378	5.39608	8.32688	5.63293	5.22803				19.7745	6484.88	19.7745	3197.23	19.7745	357.729	20.3684	453.593
5.40719	206.782	5.40719	18.3722	5.40719	8.48001	5.64526	5.24331				19.7823	6499.48	19.7823	3202.94	19.7823	358.239	20.3791	454.45
5.4183	207.189	5.4183	18.2461	5.4183	8.48069	5.65758	5.16339				19.7901	6506.34	19.7901	3213.72	19.7901	360.35	20.3898	455.005
5.42941	207.621	5.42941	18.3068	5.42941	8.47697	5.66991	5.05858				19.7979	6501.64	19.7979	3218.23	19.7979	361.73	20.4005	455.7
5.44052	207.679	5.44052	18.5017	5.44052	8.7951	5.68224	5.00458				19.8056	6501.19	19.8056	3221.1	19.8056	363.484	20.4112	454.472
5.45163	208.169	5.45163	19.0896	5.45163	8.84292	5.69456	4.93154				19.8134	6514.5	19.8134	3222.59	19.8134	366.19	20.4219	453.224
5.46273	206.984	5.46273	19.0445	5.46273	8.54265	5.70689	5.10549				19.8212	6526.37	19.8212	3225.73	19.8212	366.747	20.4326	452.516
5.47384	206.907	5.47384	18.9142	5.47384	8.69626	5.71922	5.145				19.829	6526.64	19.829	3219.61	19.829	364.059	20.4433	452.951
5.48495	206.221	5.48495	18.5769	5.48495	8.70992	5.73154	5.05714				19.8367	6536.2	19.8367	3215.73	19.8367	362.848	20.454	453.495
5.49606	205.836	5.49606	18.3587	5.49606	8.77604	5.74387	5.10977				19.8445	6543.26	19.8445	3219.35	19.8445	362.344	20.4648	454.378
5.50717	206.235	5.50717	18.8836	5.50717	8.89641	5.7562	5.15387				19.8523	6547.53	19.8523	3221.8	19.8523	362.375	20.4755	454.613
5.51828	206.073	5.51828	18.7052	5.51828	8.89546	5.76853	5.22436				19.8601	6547.09	19.8601	3220.02	19.8601	360.054	20.4862	455.081
5.52939	205.403	5.52939	18.8747	5.52939	8.96042	5.78085	5.34702				19.8679	6553.85	19.8679	3225.81	19.8679	359.246	20.4969	455.289
5.5405	204.564	5.5405	19.3448	5.5405	8.96853	5.79318	5.21906				19.8756	6560.04	19.8756	3232.01	19.8756	360.934	20.5076	456.039
5.55161	205.254	5.55161	19.1676	5.55161	8.97394	5.80551	5.21801				19.8834	6562.2	19.8834	3231.03	19.8834	360.977	20.5183	457.502
5.56272	206.339	5.56272	18.9548	5.56272	9.0494	5.81783	5.23707				19.8912	6564.77	19.8912	3230.96	19.8912	359.151	20.529	457.985
5.57383	205.92	5.57383	18.8504	5.57383	9.0261	5.83016	5.23397				19.899	6574.82	19.899	3233.7	19.899	360.104	20.5397	459.077
5.58494	206.258	5.58494	19.34	5.58494	8.93648	5.84249	5.25035				19.9067	6583.35	19.9067	3234.56	19.9067	360.279	20.5504	458.48
5.59605	206.296	5.59605	19.7568	5.59605	8.86404	5.85482	5.19777				19.9145	6588.17	19.9145	3235.15	19.9145	359.987	20.5611	458.253
5.60716	205.704	5.60716	19.5188	5.60716	8.90973	5.86714	5.11677				19.9223	6598.95	19.9223	3238.47	19.9223	359.7	20.5719	457.095
5.61827	205.261	5.61827	19.1239	5.61827	8.86519	5.87947	5.16186				19.9301	6606.22	19.9301	3242.44	19.9301	361.576	20.5826	456.315
5.62937	206.026	5.62937	19.5353	5.62937	8.8727	5.8918	5.14826				19.9378	6607.56	19.9378	3244.61	19.9378	362.306	20.5933	455.175
5.64048	207.035	5.64048	19.812	5.64048	8.7094	5.90412	5.082				19.9456	6606.32	19.9456	3242.64	19.9456	362.292	20.604	453.513
5.65159	206.593	5.65159	19.6744	5.65159	8.58609	5.91645	5.18831				19.9534	6601.63	19.9534	3244.29	19.9534	364.688	20.6147	452.982
5.6627	207.343	5.6627	19.2816	5.6627	8.61657	5.92878	5.32665				19.9612	6617.17	19.9612	3249.95	19.9612	365.599	20.6254	453.151
5.67381	207.988	5.67381	19.2879	5.67381	8.90707	5.9411	5.14651				19.9689	6634.81	19.9689	3251.37	19.9689	365.518	20.6361	453.753
5.68492	207.509	5.68492	19.4628	5.68492	8.99593	5.95343	5.02067				19.9767	6652.27	19.9767	3251.44	19.9767	365.292	20.6468	454.06
5.69603	208.428	5.69603	19.4837	5.69603	8.95739	5.96576	5.24785				19.9845	6661.1	19.9845	3253.58	19.9845	366.518	20.6575	452.696
5.70714	208.832	5.70714	19.6931	5.70714	8.92573	5.97809	5.23619				19.9923	6669.26	19.9923	3254.27	19.9923	365.241	20.6682	451.033
5.71825	208.055	5.71825	20.0328	5.71825	8.91341	5.99041	5.05737				20.0001	6673.34	20.0001	3257.65	20.0001	363.744	20.6789	450.866
5.72936	206.829	5.72936	20.2459	5.72936	8.83004	6.00274	5.13265				20.0078	6667.51	20.0078	3261.96	20.0078	363.612	20.6897	451.182
5.74047	205.375	5.74047	19.9913	5.74047	8.57524	6.01507	5.21552				20.0156	6665.65	20.0156	3266.05	20.0156	362.937	20.7004	453.309
5.75158	205.102	5.75158	19.995	5.75158	8.82986	6.02739	5.31128				20.0234	6675.25	20.0234	3269.05	20.0234	361.431	20.7111	455.62
5.76269	204.874	5.76269	19.6535	5.76269	8.92881	6.03972	5.25861				20.0312	6682.12	20.0312	3270.91	20.0312	360.293	20.7218	456.916
5.7738	205.225	5.7738	19.9672	5.7738	8.92089	6.05205	5.05655				20.0389	6694.3	20.0389	3269.86	20.0389	360.385	20.7325	458.743
5.78491	205.878	5.78491	20.4959	5.78491	8.9654	6.06437	5.00267				20.0467	6707.71	20.0467	3269.8	20.0467	359.085	20.7432	457.765
5.79601	206.288	5.79601	20.5517	5.79601	8.971	6.0767	5.10717				20.0545	6718.94	20.0545	3273.46	20.0545	359.088	20.7539	454.692
5.80712	207.67	5.80712	20.8046	5.80712	8.85388	6.08903	5.14133				20.0623	6730.39	20.0623	3275.95	20.0623	358.107	20.7646	452.081
5.81823	207.789	5.81823	20.8674	5.81823	8.92338	6.10136	5.12836				20.07	6736.15	20.07	3280.75	20.07	359.822	20.7753	448.685
5.82934	206.387	5.82934	20.9443	5.82934	8.96926	6.11368	5.2256				20.0778	6734.08	20.0778	3283.64	20.0778	359.845	20.786	448.745
5.84045	204.702	5.84045	21.3182	5.84045	9.0399	6.12601	5.29268				20.0856	6742.24	20.0856	3285.12	20.0856	361.465	20.7967	449.659
5.85156	205.543	5.85156	21.3131	5.85156	9.07162	6.13834	5.38809				20.0934	6746.31	20.0934	3285.45	20.0934	362.426	20.8074	450.687
5.86267	206.87	5.86267	20.68	5.86267	9.14846	6.15066	5.44966				20.1012	6746.79	20.1012	3286	20.1012	361.893	20.8181	450.762
5.87378	207.189	5.87378	20.7847	5.87378	9.05817	6.16299	5.40549				20.1089	6748.13	20.1089	3285.1	20.1089	361.9	20.8289	451.432
5.88489	207.574	5.88489	21.0809	5.88489	8.86456	6.17532	5.24691				20.1167	6766.69	20.1167	3286.9	20.1167	361.444	20.8396	452.272
5.896	207.01	5.896	20.852	5.896	9.09166	6.18764	5.23673				20.1245	6782.97	20.1245	3292.92	20.1245	362.115	20.8503	451.925
5.90711	206.14	5.90711	21.1379	5.90711	9.22254	6.19997	5.11949				20.1322	6790.64	20.1322	3291.4	20.1322	362.169	20.861	452.627
5.91822	204.997	5.91822	21.0149	5.91822	9.1686	6.2123	5.11555				20.14	6799.24	20.14	3290.85	20.14	364.854	20.8717	451.314
5.92933	205.029	5.92933	20.9974	5.92933	9.14537	6.22463	5.1871				20.1478	6812.29	20.1478	3296.81	20.1478	365.489	20.8824	450.517
5.94044	204.876	5.94044	21.5181	5.94044	9.07051	6.23695	5.22781				20.1556	6815.36	20.1556	3298.18	20.1556	365.653	20.8931	451.07
5.95155	204.89	5.95155	21.7655	5.95155	9.11952	6.24928	5.2624				20.1634	6809.57	20.1634	3298.47	20.1634	367.191	20.9038	453.45
5.96266	205.361	5.96266	21.6431	5.96266	9.23483	6.26161	5.26862				20.1711	6805.71	20.1711	3297.51	20.1711	365.926	20.9145	455.577
5.97376	206.821	5.97376	21.1822	5.97376	9.3901	6.27393	5.27515				20.1789	6805.67	20.1789	3298.59	20.1789	364.551	20.9252	457.43
5.98487	207.472	5.98487	21.3473	5.98487	9.31811	6.28626	5.36328				20.1867	6808.23	20.1867	3299.82	20.1867	364.192	20.9359	457.796
5.99598	207.151	5.99598	21.2395	5.99598	9.31807	6.29859	5.28321				20.1945	6817.99	20.1945	3301.67	20.1945	364.059	20.9467	455.167
6.00709	206.192	6.00709	20.8368	6.00709	9.3951	6.31092	5.23946				20.2022	6830.48	20.2022	3304.12	20.2022	363.042	20.9574	453.57
6.0182	207.257	6.0182	20.8066	6.0182	9.32199	6.32324	5.13911				20.21	6840.39	20.21	3302.89	20.21	361.555	20.9681	454.564
6.02931	208.21	6.02931	21.3244	6.02931	9.45782	6.33557	5.24792				20.2178	6847.78	20.2178	3306.65	20.2178	361.662	20.9788	453.055
6.04042	207.658	6.04042	21.6533	6.04042	9.46752	6.3479	5.21621				20.2256	6860.73	20.2256	3311.3	20.2256	362.297	20.9895	453.395
6.05153	206.68	6.05153	21.6282	6.05153	9.41614	6.36022	5.22294				20.2334	6868.66	20.2334	3316.88	20.2334	363.19	21.0002	455.738
6.06264	206.208	6.06264	21.4252	6.06264	9.43365	6.37255	5.33057				20.2411	6869.52	20.2411	3321.6	20.2411	363.338	21.0109	454.262
6.07375	206.078	6.07375	21.232	6.07375	9.46209	6.38488	5.14253				20.2489	6889.43	20.2489	3324.9	20.2489	364.783	21.0216	457.659
6.08486	206.312	6.08486	21.3777	6.08486	9.3942	6.3972	5.08547				20.2567	6897.98	20.2567	3324.36	20.2567	366.235	21.0323	458.649
6.09597	207.099	6.09597	21.9702	6.09597	9.48271	6.40953	5.29242				20.2645	6899.17	20.2645	3323.88	20.2645	366.495	21.043	457.543
6.10708	207.598	6.10708	22.4732	6.10708	9.57844	6.42186	5.24607				20.2722	6888.85	20.2722	3319.18	20.2722	366.325	21.0538	456.808
6.11819	207.319	6.11819	22.3223	6.11819	9.59996	6.43419	5.27738				20.28	6891.88	20.28	3318.58	20.28	368.959	21.0645	454.224
6.1293	206.438	6.1293	22.102	6.1293	9.69307	6.44651	5.38471				20.2878	6900.87	20.2878	3319.05	20.2878	367.583	21.0752	452.646
6.1404	205.303	6.1404	22.0128	6.1404	9.59193	6.45884	5.36445				20.2956	6902.39	20.2956	3324.77	20.2956	367.091	21.0859	451.32
6.15151	205.42	6.15151	22.3123	6.15151	9.4703	6.47117	5.31769				20.3033	6902.85	20.3033	3332.01	20.3033	365.632	21.0966	452.479
6.16262	206.204	6.16262	22.6767	6.16262	9.37681	6.48349	5.14407				20.3111	6912.18	20.3111	3331.83	20.3111	365.792	21.1073	453.645
6.17373	204.455	6.17373	22.7581	6.17373	9.75845	6.49582	5.11966				20.3189	6927.97	20.3189	3335.99	20.3189	364.971	21.118	454.814
6.18484	204.484	6.18484	22.611	6.18484	9.77516	6.50815	5.24435				20.3267	6923.06	20.3267	3335.85	20.3267	364.693	21.1287	457.87
6.19595	206.894	6.19595	22.4684	6.19595	9.67092	6.52047	5.23522				20.3344	6919.55	20.3344	3339.15	20.3344	365.236	21.1394	458.646
6.20706	207.255	6.20706	22.4886	6.20706	9.6172	6.5328	5.2646				20.3422	6922.49	20.3422	3337.24	20.3422	365.922	21.1501	458.81
6.21817	206.53	6.21817	22.7952	6.21817	9.58389	6.54513	5.29232				20.35	6935.9	20.35	3344.83	20.35	365.152	21.1608	459.068
6.22928	205.964	6.22928	22.6769	6.22928	9.55327	6.55746	5.43833				20.3578	6939.66	20.3578	3346.12	20.3578	364.602	21.1715	456.627
6.24039	205.715	6.24039	22.4339	6.24039	9.70123	6.56978	5.43716				20.3655	6958.52	20.3655	3347.52	20.3655	365.635	21.1822	456.127
6.2515	206.133	6.2515	22.4481	6.2515	9.79345	6.58211	5.32814				20.3733	6967.3	20.3733	3348.47	20.3733	366.24	21.193	458.071
6.26261	206.899	6.26261	22.7411	6.26261	9.76675	6.59444	5.18174				20.3811	6980.92	20.3811	3355.25	20.3811	366.351	21.2037	458.225
6.27372	207.125	6.27372	23.2042	6.27372	9.80855	6.60676	5.13751				20.3889	6991.98	20.3889	3357.21	20.3889	367.638	21.2144	458.725
6.28483	206.199	6.28483	23.4649	6.28483	9.74399	6.61909	5.11814				20.3967	7001.93	20.3967	3362.67	20.3967	369.055	21.2251	457.695
6.29594	205.81	6.29594	23.4242	6.29594	9.74406	6.63142	5.11717				20.4044	6997.88	20.4044	3363.33	20.4044	367.399	21.2358	453.96
6.30704	205.783	6.30704	23.1492	6.30704	9.75243	6.64375	5.19236				20.4122	6995.09	20.4122	3364.15	20.4122	365.442	21.2465	452.651
6.31815	206.302	6.31815	22.9552	6.31815	9.75151	6.65607	5.11191				20.42	7001	20.42	3362.37	20.42	364.619	21.2572	453.56
6.32926	205.533	6.32926	22.9669	6.32926	9.77359	6.6684	5.10599				20.4277	6998.27	20.4277	3356.54	20.4277	365.286	21.2679	454.905
6.34037	206.633	6.34037	22.8739	6.34037	9.83719	6.68073	5.06447				20.4355	7005.57	20.4355	3351.99	20.4355	365.787	21.2786	457.184
6.35148	207.784	6.35148	22.6605	6.35148	9.76572	6.69305	5.16351				20.4433	7013.28	20.4433	3357.21	20.4433	367.358	21.2893	459.125
6.36259	207.718	6.36259	22.8305	6.36259	9.92842	6.70538	5.20162				20.4511	7029.28	20.4511	3360.59	20.4511	369.05	21.3	459.12
6.3737	207.7	6.3737	23.4777	6.3737	10.0207	6.71771	5.26725				20.4589	7052.39	20.4589	3366.64	20.4589	369.662	21.3108	458.063
6.38481	207.8	6.38481	23.8656	6.38481	9.95871	6.73003	5.15059				20.4666	7081.61	20.4666	3375.85	20.4666	370.236	21.3215	456.803
6.39592	207.181	6.39592	24.3024	6.39592	9.84885	6.74236	5.12579				20.4744	7100.5	20.4744	3381.78	20.4744	369.098	21.3322	457.032
6.40703	206.432	6.40703	24.2054	6.40703	9.84317	6.75469	5.25912				20.4822	7110.08	20.4822	3384.93	20.4822	367.943	21.3429	457.185
6.41814	205.92	6.41814	23.8918	6.41814	10.0226	6.76702	5.31047				20.49	7120.38	20.49	3389.11	20.49	367.76	21.3536	457.735
6.42925	206.417	6.42925	23.8794	6.42925	9.90842	6.77934	5.36961				20.4977	7131.02	20.4977	3395.05	20.4977	368.781	21.3643	458.592
6.44036	205.752	6.44036	24.1364	6.44036	9.89012	6.79167	5.28038				20.5055	7141.66	20.5055	3395.16	20.5055	368.96	21.375	455.982
6.45147	204.985	6.45147	24.3191	6.45147	9.95995	6.804	5.27179				20.5133	7143.95	20.5133	3400.5	20.5133	368.553	21.3857	456.174
6.46258	205.438	6.46258	24.1268	6.46258	10.002	6.81632	5.16119				20.5211	7160.27	20.5211	3405.05	20.5211	369.613	21.3964	456.42
6.47368	205.445	6.47368	24.357	6.47368	10.0239	6.82865	5.24958				20.5288	7172.75	20.5288	3405.31	20.5288	370.274	21.4071	457.365
6.48479	205.339	6.48479	24.3931	6.48479	10.0832	6.84098	5.18223				20.5366	7174.07	20.5366	3406.42	20.5366	369.646	21.4179	459.408
6.4959	205.952	6.4959	24.5625	6.4959	10.068	6.8533	5.21882				20.5444	7178.87	20.5444	3408.39	20.5444	369.642	21.4286	460.278
6.50701	205.993	6.50701	24.5326	6.50701	10.0879	6.86563	5.30012				20.5522	7182.84	20.5522	3410.29	20.5522	370.899	21.4393	460.191
6.51812	206.968	6.51812	24.4042	6.51812	10.1013	6.87796	5.22912				20.56	7195.24	20.56	3414.3	20.56	371.15	21.45	459.395
6.52923	207.609	6.52923	24.6584	6.52923	10.0338	6.89029	5.32494				20.5677	7188.38	20.5677	3412.75	20.5677	370.633	21.4607	457.968
6.54034	207.805	6.54034	25.0739	6.54034	10.3357	6.90261	5.26526				20.5755	7180.26	20.5755	3407.85	20.5755	368.838	21.4714	457.306
6.55145	207.501	6.55145	24.8699	6.55145	10.3374	6.91494	5.19611				20.5833	7183.86	20.5833	3410.08	20.5833	368.437	21.4821	456.843
6.56256	207.461	6.56256	24.8794	6.56256	10.1449	6.92727	5.2385				20.5911	7184.31	20.5911	3408.81	20.5911	368.301	21.4928	457.027
6.57367	207.479	6.57367	25.3576	6.57367	10.1045	6.93959	5.34412				20.5988	7183.06	20.5988	3407.45	20.5988	368.105	21.5035	458.806
6.58478	206.711	6.58478	25.071	6.58478	10.2741	6.95192	5.37251				20.6066	7178.29	20.6066	3401.6	20.6066	367.51	21.5142	458.874
6.59589	206.489	6.59589	24.589	6.59589	10.3116	6.96425	5.42834				20.6144	7184.32	20.6144	3400.64	20.6144	367.719	21.5249	458.048
6.607	207.582	6.607	24.7328	6.607	10.2609	6.97658	5.211				20.6222	7189.7	20.6222	3402.89	20.6222	369.528	21.5357	457.141
6.61811	208.54	6.61811	25.0582	6.61811	10.228	6.9889	5.15026				20.6299	7191.85	20.6299	3405.15	20.6299	368.629	21.5464	455.104
6.62922	208.263	6.62922	25.2609	6.62922	10.3382	7.00123	5.20942				20.6377	7192.91	20.6377	3406.9	20.6377	369.025	21.5571	456.354
6.64032	207.287	6.64032	25.2021	6.64032	10.5265	7.01356	5.21856				20.6455	7196.21	20.6455	3405.34	20.6455	369.218	21.5678	459.163
6.65143	207.121	6.65143	25.1812	6.65143	10.4671	7.02588	5.34232				20.6533	7192.34	20.6533	3410.37	20.6533	369.438	21.5785	460.797
6.66254	208.442	6.66254	25.0261	6.66254	10.3128	7.03821	5.3656				20.661	7192.35	20.661	3412.47	20.661	369.303	21.5892	460.763
6.67365	208.66	6.67365	25.0566	6.67365	10.3502	7.05054	5.14476				20.6688	7183.81	20.6688	3406.64	20.6688	370.166	21.5999	459.388
6.68476	208.341	6.68476	25.007	6.68476	10.3623	7.06286	5.19991				20.6766	7176.16	20.6766	3401.72	20.6766	369.853	21.6106	459.212
6.69587	208.753	6.69587	25.5919	6.69587	10.3617	7.07519	5.2054				20.6844	7178.11	20.6844	3403.66	20.6844	369.055	21.6213	460.007
6.70698	207.48	6.70698	25.5246	6.70698	10.2766	7.08752	5.09593				20.6922	7196.61	20.6922	3412.03	20.6922	368.795	21.632	461.522
6.71809	207.975	6.71809	25.3447	6.71809	10.3678	7.09985	5.15418				20.6999	7207.02	20.6999	3411.64	20.6999	369.55	21.6427	464.524
6.7292	207.873	6.7292	25.1577	6.7292	10.4249	7.11217	5.16852				20.7077	7211.46	20.7077	3413.73	20.7077	368.832	21.6534	464.605
6.74031	207.582	6.74031	25.0853	6.74031	10.4566	7.1245	5.28125				20.7155	7227.44	20.7155	3417.56	20.7155	368.702	21.6641	463.959
6.75142	207.296	6.75142	25.22	6.75142	10.507	7.13683	5.35287				20.7233	7239.12	20.7233	3419.77	20.7233	369.666	21.6749	465.024
6.76253	207.491	6.76253	25.4398	6.76253	10.4101	7.14915	5.25645				20.731	7244.07	20.731	3420.9	20.731	370.496	21.6856	465.137
6.77364	207.444	6.77364	25.3573	6.77364	10.5488	7.16148	5.09028				20.7388	7244.02	20.7388	3417.65	20.7388	369.774	21.6963	465.927
6.78475	207.141	6.78475	24.9097	6.78475	10.5984	7.17381	5.05687				20.7466	7249.87	20.7466	3418.5	20.7466	369.157	21.707	466.87
6.79586	206.376	6.79586	24.7511	6.79586	10.556	7.18613	5.16073				20.7544	7254.4	20.7544	3423.33	20.7544	370.438	21.7177	465.644
6.80696	205.917	6.80696	25.1629	6.80696	10.5373	7.19846	5.2884				20.7621	7255.53	20.7621	3427.9	20.7621	369.096	21.7284	464.472
6.81807	206.248	6.81807	25.388	6.81807	10.7874	7.21079	5.22169				20.7699	7249.39	20.7699	3427.43	20.7699	367.549	21.7391	463.693
6.82918	207.342	6.82918	25.6505	6.82918	10.8592	7.22312	5.3119				20.7777	7245.89	20.7777	3427.56	20.7777	368.428	21.7498	462.821
6.84029	208.696	6.84029	25.7851	6.84029	10.7125	7.23544	5.36536				20.7855	7254.03	20.7855	3433.65	20.7855	370.747	21.7605	461.024
6.8514	209.027	6.8514	25.6952	6.8514	10.5844	7.24777	5.29025				20.7932	7256.7	20.7932	3436.16	20.7932	369.147	21.7712	461.118
6.86251	209.672	6.86251	25.7291	6.86251	10.5823	7.2601	5.22975				20.801	7270.33	20.801	3438.97	20.801	369.378	21.7819	460.766
6.87362	209.822	6.87362	26.0187	6.87362	10.516	7.27242	5.11551				20.8088	7285.52	20.8088	3444.28	20.8088	371.016	21.7927	462.552
6.88473	208.92	6.88473	25.8355	6.88473	10.5912	7.28475	5.26918				20.8166	7299.32	20.8166	3445.16	20.8166	371.494	21.8034	464.44
6.89584	208.954	6.89584	25.3577	6.89584	10.6809	7.29708	5.31309				20.8243	7302.78	20.8243	3447.29	20.8243	370.37	21.8141	463.82
6.90695	208.83	6.90695	25.2938	6.90695	10.7541	7.30941	5.32089				20.8321	7307.87	20.8321	3446.41	20.8321	370.996	21.8248	464.135
6.91806	207.872	6.91806	25.7606	6.91806	10.7765	7.32173	5.47386				20.8399	7302.73	20.8399	3445.4	20.8399	370.692	21.8355	463.911
6.92917	208.071	6.92917	26.0021	6.92917	10.6984	7.33406	5.38348				20.8477	7300.54	20.8477	3446.17	20.8477	371.04	21.8462	463.032
6.94028	209.246	6.94028	25.8842	6.94028	10.7802	7.34639	5.38088				20.8555	7301.47	20.8555	3446.59	20.8555	371.135	21.8569	463.664
6.95139	210.148	6.95139	25.9064	6.95139	10.8669	7.35871	5.49785				20.8632	7306.69	20.8632	3452.1	20.8632	371.077	21.8676	464.367
6.9625	210.373	6.9625	26.0471	6.9625	10.7757	7.37104	5.32051				20.871	7308.73	20.871	3452.05	20.871	369.062	21.8783	463.793
6.97361	209.311	6.97361	26.1759	6.97361	10.8253	7.38337	5.37172				20.8788	7314.84	20.8788	3448.29	20.8788	369.884	21.889	465.438
6.98471	208.21	6.98471	26.5919	6.98471	11.1112	7.39569	5.57326				20.8866	7331.21	20.8866	3450.8	20.8866	369.958	21.8998	465.588
6.99582	207.976	6.99582	27.0717	6.99582	11.1821	7.40802	5.50888				20.8943	7342.27	20.8943	3453.46	20.8943	370.672	21.9105	465.325
7.00693	208.905	7.00693	26.9047	7.00693	11.2206	7.42035	5.55798				20.9021	7341.66	20.9021	3449.5	20.9021	371.25	21.9212	466.277
7.01804	209.404	7.01804	26.8184	7.01804	11.144	7.43268	5.47888				20.9099	7352.5	20.9099	3450.26	20.9099	373.984	21.9319	464.819
7.02915	209.6	7.02915	26.987	7.02915	11.1427	7.445	5.40004				20.9177	7363.56	20.9177	3455.8	20.9177	374.86	21.9426	466.098
7.04026	209.391	7.04026	26.918	7.04026	11.1588	7.45733	5.50358				20.9254	7364.78	20.9254	3455.4	20.9254	375.844	21.9533	466.563
7.05137	209.722	7.05137	26.7348	7.05137	11.1666	7.46966	5.42064				20.9332	7363.2	20.9332	3454.58	20.9332	375.613	21.964	466.773
7.06248	209.56	7.06248	26.9254	7.06248	11.1032	7.48198	5.39192				20.941	7369.46	20.941	3458.88	20.941	374.549	21.9747	467.887
7.07359	209.516	7.07359	27.0292	7.07359	11.0932	7.49431	5.31663				20.9488	7372.53	20.9488	3457.31	20.9488	374.5	21.9854	466.096
7.0847	210.248	7.0847	27.0456	7.0847	11.2843	7.50664	5.32024				20.9566	7375.08	20.9566	3457.81	20.9566	374.671	21.9961	465.855
7.09581	211.367	7.09581	27.2684	7.09581	11.383	7.51896	5.49072				20.9643	7380.56	20.9643	3467.98	20.9643	374.462	22.0068	466.901
7.10692	212.088	7.10692	27.4439	7.10692	11.3378	7.53129	5.47027				20.9721	7380.24	20.9721	3470.99	20.9721	374.809	22.0175	467.452
7.11803	211.608	7.11803	27.4829	7.11803	11.4733	7.54362	5.32128				20.9799	7388.59	20.9799	3475.37	20.9799	374.623	22.0282	468.244
7.12914	210.392	7.12914	27.5698	7.12914	11.508	7.55595	5.43031				20.9876	7392.12	20.9876	3479.87	20.9876	374.802	22.039	467.998
7.14025	209.324	7.14025	27.0298	7.14025	11.4155	7.56827	5.57416				20.9954	7396.43	20.9954	3488.75	20.9954	373.958	22.0497	467.594
7.15135	209.038	7.15135	26.6269	7.15135	11.333	7.5806	5.5201				21.0032	7409.32	21.0032	3485.75	21.0032	373.932	22.0604	468.432
7.16246	210.675	7.16246	27.1536	7.16246	11.3331	7.59293	5.52709				21.011	7419.95	21.011	3485.15	21.011	373.57	22.0711	469.299
7.17357	211.482	7.17357	27.4823	7.17357	11.1237	7.60525	5.64398				21.0188	7434.94	21.0188	3484.43	21.0188	374.749	22.0818	470.446
7.18468	211.688	7.18468	27.5314	7.18468	11.1704	7.61758	5.56401				21.0265	7443.73	21.0265	3486.64	21.0265	375.93	22.0925	471.52
7.19579	210.74	7.19579	27.6537	7.19579	11.3836	7.62991	5.4044				21.0343	7456.35	21.0343	3488.94	21.0343	376.195	22.1032	471.317
7.2069	211.162	7.2069	27.861	7.2069	11.525	7.64224	5.36488				21.0421	7456.5	21.0421	3486.9	21.0421	375.82	22.1139	469.997
7.21801	212.014	7.21801	27.5182	7.21801	11.5519	7.65456	5.49577				21.0499	7460.32	21.0499	3485.76	21.0499	375.972	22.1246	470.006
7.22912	211.932	7.22912	27.3602	7.22912	11.2796	7.66689	5.40206				21.0576	7457.51	21.0576	3483.1	21.0576	373.506	22.1353	470.004
7.24023	210.32	7.24023	27.7488	7.24023	11.1687	7.67922	5.41123				21.0654	7453.76	21.0654	3485.04	21.0654	372.007	22.146	469.882
7.25134	210.601	7.25134	28.0191	7.25134	11.3849	7.69154	5.42706				21.0732	7458.09	21.0732	3486.75	21.0732	371.95	22.1568	469.743
7.26245	211.564	7.26245	27.6038	7.26245	11.4082	7.70387	5.49934				21.081	7457.49	21.081	3488.02	21.081	370.881	22.1675	468.056
7.27356	212.447	7.27356	27.4956	7.27356	11.4618	7.7162	5.40453				21.0887	7459.45	21.0887	3492.52	21.0887	370.897	22.1782	468.447
7.28467	212.441	7.28467	28.251	7.28467	11.4544	7.72852	5.43643				21.0965	7472.74	21.0965	3505.11	21.0965	372.51	22.1889	467.831
7.29578	212.24	7.29578	28.4327	7.29578	11.4485	7.74085	5.47171				21.1043	7480.23	21.1043	3507.2	21.1043	373.34	22.1996	469.009
7.30689	211.831	7.30689	28.1985	7.30689	11.4519	7.75318	5.33682				21.1121	7489.89	21.1121	3506.51	21.1121	373.791	22.2103	469.306
7.31799	211.792	7.31799	28.03	7.31799	11.5063	7.76551	5.44775				21.1198	7503.44	21.1198	3507.18	21.1198	374.765	22.221	468.783
7.3291	211.781	7.3291	27.8389	7.3291	11.5386	7.77783	5.44009				21.1276	7512.56	21.1276	3510.3	21.1276	375.523	22.2317	471.183
7.34021	212.532	7.34021	27.6426	7.34021	11.5351	7.79016	5.43599				21.1354	7514.47	21.1354	3506.48	21.1354	375.063	22.2424	471.133
7.35132	213.016	7.35132	27.7458	7.35132	11.4326	7.80249	5.43006				21.1432	7509.44	21.1432	3504.66	21.1432	374.304	22.2531	470.962
7.36243	212.523	7.36243	27.9211	7.36243	11.5306	7.81481	5.41592				21.151	7511.72	21.151	3508.88	21.151	373.151	22.2639	470.316
7.37354	212.205	7.37354	27.8394	7.37354	11.5916	7.82714	5.43347				21.1587	7505.8	21.1587	3511.55	21.1587	372.575	22.2746	470.9
7.38465	212.808	7.38465	28.2036	7.38465	11.6771	7.83947	5.60308				21.1665	7505.65	21.1665	3512.19	21.1665	372.562	22.2853	471.408
7.39576	212.307	7.39576	28.2165	7.39576	11.7069	7.85179	5.6072				21.1743	7507.27	21.1743	3513.32	21.1743	372.718	22.296	472.885
7.40687	212.598	7.40687	28.4231	7.40687	11.7035	7.86412	5.39151				21.1821	7514.82	21.1821	3513.99	21.1821	372.807	22.3067	474.196
7.41798	212.613	7.41798	28.6188	7.41798	11.674	7.87645	5.42394				21.1898	7522.69	21.1898	3515.14	21.1898	373.507	22.3174	474.264
7.42909	211.866	7.42909	28.5195	7.42909	11.6921	7.88878	5.54232				21.1976	7519.51	21.1976	3510.8	21.1976	375.161	22.3281	473.505
7.4402	212.051	7.4402	28.5555	7.4402	11.8277	7.9011	5.46472				21.2054	7530.66	21.2054	3512.4	21.2054	375.797	22.3388	473.484
7.45131	213.26	7.45131	28.7794	7.45131	11.9427	7.91343	5.4898				21.2132	7537.24	21.2132	3512.58	21.2132	374.712	22.3495	473.799
7.46242	214.434	7.46242	28.8063	7.46242	11.9282	7.92576	5.54224				21.2209	7540.67	21.2209	3514.15	21.2209	374.686	22.3602	474.063
7.47353	214.511	7.47353	28.699	7.47353	11.8668	7.93808	5.60382				21.2287	7542.03	21.2287	3511.28	21.2287	373.769	22.3709	474.88
7.48463	213.66	7.48463	28.8494	7.48463	11.95	7.95041	5.4944				21.2365	7542.51	21.2365	3515.63	21.2365	371.867	22.3817	474.348
7.49574	213.714	7.49574	29.1197	7.49574	11.9882	7.96274	5.39359				21.2443	7541.97	21.2443	3515.83	21.2443	370.652	22.3924	474.199
7.50685	213.565	7.50685	28.8425	7.50685	11.8478	7.97507	5.42478				21.2521	7541.89	21.2521	3516.83	21.2521	370.921	22.4031	474.57
7.51796	213.915	7.51796	28.6925	7.51796	11.9059	7.98739	5.52458				21.2598	7544.32	21.2598	3519.88	21.2598	372.987	22.4138	477.754
7.52907	214.227	7.52907	28.9988	7.52907	12.0313	7.99972	5.46747				21.2676	7552.83	21.2676	3529.44	21.2676	374.959	22.4245	477.633
7.54018	214.599	7.54018	29.0815	7.54018	11.9167	8.01205	5.46426				21.2754	7578.88	21.2754	3538.35	21.2754	378.558	22.4352	477.967
7.55129	215.051	7.55129	28.7854	7.55129	12.0511	8.02437	5.58412				21.2831	7592.81	21.2831	3541.27	21.2831	378.887	22.4459	479.005
7.5624	214.362	7.5624	28.6049	7.5624	12.3062	8.0367	5.50933				21.2909	7600.23	21.2909	3546.17	21.2909	379.406	22.4566	478.118
7.57351	214.253	7.57351	28.6568	7.57351	12.2597	8.04903	5.46087				21.2987	7607.12	21.2987	3548.99	21.2987	378.432	22.4673	478.588
7.58462	214.731	7.58462	28.7429	7.58462	12.232	8.06135	5.54315				21.3065	7610.94	21.3065	3546.03	21.3065	377.662	22.478	477.431
7.59573	214.734	7.59573	28.586	7.59573	12.1691	8.07368	5.72994				21.3143	7610.34	21.3143	3540.9	21.3143	375.547	22.4887	474.744
7.60684	214.693	7.60684	28.3705	7.60684	12.1221	8.08601	5.68052				21.322	7605.58	21.322	3541.61	21.322	374.739	22.4994	473.786
7.61795	214.432	7.61795	28.5866	7.61795	12.1565	8.09834	5.6572				21.3298	7614.57	21.3298	3539.7	21.3298	375.601	22.5101	474.422
7.62906	214.317	7.62906	29.0249	7.62906	12.0235	8.11066	5.57443				21.3376	7622.13	21.3376	3543.73	21.3376	375.627	22.5209	475.554
7.64017	214.611	7.64017	29.0452	7.64017	12.0753	8.12299	5.67481				21.3454	7628.06	21.3454	3550.49	21.3454	374.79	22.5316	477.969
7.65127	214.337	7.65127	28.9449	7.65127	12.2579	8.13532	5.71388				21.3531	7635.35	21.3531	3554.23	21.3531	374.542	22.5423	478.587
7.66238	214.046	7.66238	29.2524	7.66238	12.4013	8.14764	5.69081				21.3609	7645.71	21.3609	3559.66	21.3609	374.267	22.553	478.486
7.67349	214.127	7.67349	29.324	7.67349	12.26	8.15997	5.56455				21.3687	7649.21	21.3687	3563.38	21.3687	373.723	22.5637	476.861
7.6846	214.449	7.6846	29.3111	7.6846	12.2454	8.1723	5.43176				21.3765	7644.89	21.3765	3562.29	21.3765	373.877	22.5744	474.956
7.69571	214.469	7.69571	29.3394	7.69571	12.2588	8.18462	5.56588				21.3842	7634.37	21.3842	3555.45	21.3842	373.187	22.5851	475.403
7.70682	214.977	7.70682	29.2162	7.70682	12.3047	8.19695	5.7541				21.392	7641.31	21.392	3552.59	21.392	374.603	22.5958	476.556
7.71793	215.411	7.71793	29.0363	7.71793	12.2635	8.20928	5.71337				21.3998	7639.37	21.3998	3553.82	21.3998	376.79	22.6065	477.56
7.72904	215.928	7.72904	29.0572	7.72904	12.2369	8.22161	5.64279				21.4076	7645.37	21.4076	3557.01	21.4076	378.451	22.6172	478.975
7.74015	216.108	7.74015	29.2838	7.74015	12.3198	8.23393	5.64299				21.4154	7649.03	21.4154	3560.04	21.4154	378.176	22.6279	478.978
7.75126	215.888	7.75126	29.3157	7.75126	12.5144	8.24626	5.73078				21.4231	7656.75	21.4231	3564.33	21.4231	378.305	22.6387	478.952
7.76237	216.308	7.76237	29.3489	7.76237	12.517	8.25859	5.66759				21.4309	7660.78	21.4309	3564.06	21.4309	378.646	22.6494	477.764
7.77348	216.639	7.77348	29.4594	7.77348	12.4985	8.27091	5.60201				21.4387	7661.07	21.4387	3565	21.4387	376.301	22.6601	477.446
7.78459	216.459	7.78459	29.6977	7.78459	12.5885	8.28324	5.62266				21.4464	7667.19	21.4464	3567.67	21.4464	377.107	22.6708	478.321
7.7957	215.864	7.7957	29.6111	7.7957	12.5222	8.29557	5.77509				21.4542	7669.87	21.4542	3567.53	21.4542	377.038	22.6815	477.41
7.80681	215.996	7.80681	29.3796	7.80681	12.3884	8.3079	5.80493				21.462	7674.38	21.462	3563.08	21.462	377.991	22.6922	477.705
7.81792	216.038	7.81792	29.3819	7.81792	12.4235	8.32022	5.65905				21.4698	7678.46	21.4698	3568.7	21.4698	378.561	22.7029	479.499
7.82902	215.719	7.82902	29.5125	7.82902	12.4974	8.33255	5.61891				21.4776	7672.8	21.4776	3572.01	21.4776	378.987	22.7136	478.527
7.84013	216.187	7.84013	29.3797	7.84013	12.415	8.34488	5.59018				21.4853	7671.28	21.4853	3571.96	21.4853	377.804	22.7243	480.667
7.85124	216.57	7.85124	29.5098	7.85124	12.3402	8.3572	5.60434				21.4931	7670.06	21.4931	3580.33	21.4931	378.959	22.735	482.465
7.86235	216.783	7.86235	29.7087	7.86235	12.3285	8.36953	5.61931				21.5009	7676.54	21.5009	3589.73	21.5009	379.72	22.7458	482.36
7.87346	218.125	7.87346	29.792	7.87346	12.4269	8.38186	5.69871				21.5087	7677.83	21.5087	3592.91	21.5087	379.199	22.7565	482.656
7.88457	218.7	7.88457	29.9263	7.88457	12.473	8.39418	5.66836				21.5164	7684.13	21.5164	3590.68	21.5164	379.213	22.7672	481.931
7.89568	217.635	7.89568	30.1185	7.89568	12.4913	8.40651	5.54916				21.5242	7685.13	21.5242	3589.31	21.5242	380.021	22.7779	480.347
7.90679	217.478	7.90679	30.0592	7.90679	12.591	8.41884	5.59063				21.532	7686.04	21.532	3585.22	21.532	379.562	22.7886	479.612
7.9179	218.079	7.9179	29.9317	7.9179	12.5811	8.43117	5.60766				21.5398	7695.54	21.5398	3585.55	21.5398	380.919	22.7993	479.83
7.92901	219.616	7.92901	30.0195	7.92901	12.6597	8.44349	5.55108				21.5475	7701.04	21.5475	3586.38	21.5475	382.028	22.81	482.053
7.94012	219.48	7.94012	29.8753	7.94012	12.6619	8.45582	5.50707				21.5553	7712.06	21.5553	3588.99	21.5553	384.186	22.8207	484.552
7.95123	218.56	7.95123	30.0579	7.95123	12.8056	8.46815	5.65092				21.5631	7714.03	21.5631	3589.25	21.5631	383.543	22.8314	484.433
7.96234	219.202	7.96234	30.1499	7.96234	12.8602	8.48047	5.71263				21.5709	7722.13	21.5709	3592.02	21.5709	382.867	22.8421	484.731
7.97345	219.588	7.97345	30.1148	7.97345	12.8198	8.4928	5.61487				21.5786	7722.94	21.5786	3587.25	21.5786	381.543	22.8528	482.347
7.98456	218.495	7.98456	29.9693	7.98456	12.7042	8.50513	5.68785				21.5864	7717.89	21.5864	3582.05	21.5864	379.903	22.8636	481.222
7.99566	217.933	7.99566	30.1348	7.99566	12.7277	8.51746	5.72212				21.5942	7714.38	21.5942	3585.93	21.5942	379.407	22.8743	480.015
8.00677	218.417	8.00677	30.0038	8.00677	12.6603	8.52978	5.52731				21.602	7724.21	21.602	3591.01	21.602	379.458	22.885	479.113
8.01788	218.535	8.01788	30.0247	8.01788	12.5767	8.54211	5.60645				21.6098	7732.12	21.6098	3594	21.6098	379.958	22.8957	479.359
8.02899	219.205	8.02899	29.9963	8.02899	12.5647	8.55444	5.84976				21.6175	7743.84	21.6175	3597.01	21.6175	381.25	22.9064	480.276
8.0401	219.167	8.0401	29.917	8.0401	12.644	8.56676	5.90372				21.6253	7757.5	21.6253	3604.16	21.6253	382.059	22.9171	482.822
8.05121	218.681	8.05121	30.0034	8.05121	12.7356	8.57909	5.61459				21.6331	7766.53	21.6331	3606.75	21.6331	382.821	22.9278	483.742
8.06232	219.062	8.06232	29.8884	8.06232	12.9042	8.59142	5.57589				21.6409	7771.07	21.6409	3609.08	21.6409	382.612	22.9385	485.574
8.07343	220.124	8.07343	29.9048	8.07343	12.7465	8.60374	5.56878				21.6486	7773.39	21.6486	3608.56	21.6486	382.861	22.9492	485.819
8.08454	220.386	8.08454	29.8994	8.08454	12.7666	8.61607	5.64412				21.6564	7773.53	21.6564	3606	21.6564	382.856	22.9599	486.087
8.09565	219.824	8.09565	29.9115	8.09565	12.7051	8.6284	5.81576				21.6642	7776.34	21.6642	3609.18	21.6642	382.339	22.9706	485.689
8.10676	220.334	8.10676	30.0458	8.10676	12.5888	8.64073	5.75462				21.672	7779.97	21.672	3608.31	21.672	381.208	22.9813	483.221
8.11787	221.553	8.11787	29.9627	8.11787	12.6542	8.65305	5.60267				21.6797	7779.72	21.6797	3605.39	21.6797	380.028	22.992	481.822
8.12898	221.431	8.12898	29.7143	8.12898	12.6891	8.66538	5.63713				21.6875	7771.95	21.6875	3603.03	21.6875	379.988	23.0028	483.815
8.14009	220.478	8.14009	29.7557	8.14009	12.8108	8.67771	5.82605				21.6953	7772.48	21.6953	3607.18	21.6953	381.726	23.0135	484.239
8.1512	219.754	8.1512	29.6901	8.1512	12.9632	8.69003	5.78881				21.7031	7768.4	21.7031	3608.58	21.7031	381.777	23.0242	487.081
8.1623	220.081	8.1623	30.0151	8.1623	12.9453	8.70236	5.69975				21.7109	7771.4	21.7109	3611.34	21.7109	382.796	23.0349	487.898
8.17341	220.058	8.17341	30.2498	8.17341	12.7652	8.71469	5.71802				21.7186	7777.1	21.7186	3613.31	21.7186	384.063	23.0456	487.185
8.18452	220.765	8.18452	30.5025	8.18452	12.705	8.72701	5.61455				21.7264	7785.5	21.7264	3620.26	21.7264	384.642	23.0563	487.075
8.19563	221.83	8.19563	30.568	8.19563	12.7964	8.73934	5.60062				21.7342	7798.53	21.7342	3623.35	21.7342	382.482	23.067	486.863
8.20674	222.035	8.20674	30.2955	8.20674	12.744	8.75167	5.7717				21.7419	7806.92	21.7419	3625.39	21.7419	382.247	23.0777	487.321
8.21785	222.517	8.21785	30.2506	8.21785	12.7887	8.764	5.67574				21.7497	7814.32	21.7497	3621.66	21.7497	381.092	23.0884	487.616
8.22896	222.27	8.22896	30.5463	8.22896	12.9991	8.77632	5.58635				21.7575	7804.54	21.7575	3623.26	21.7575	378.344	23.0991	485.729
8.24007	221.563	8.24007	30.5288	8.24007	13.002	8.78865	5.68183				21.7653	7796.97	21.7653	3621.78	21.7653	378.096	23.1099	484.983
8.25118	221.499	8.25118	30.2087	8.25118	13.0119	8.80098	5.6778				21.7731	7797.44	21.7731	3618.36	21.7731	379.488	23.1206	484.549
8.26229	221.988	8.26229	30.3378	8.26229	12.8777	8.8133	5.61613				21.7808	7795.93	21.7808	3616.09	21.7808	378.962	23.1313	486.959
8.2734	222.212	8.2734	30.6509	8.2734	12.9719	8.82563	5.64633				21.7886	7789.76	21.7886	3613.69	21.7886	380.155	23.142	490.953
8.28451	221.806	8.28451	30.4318	8.28451	13.2035	8.83796	5.68506				21.7964	7790.03	21.7964	3616.61	21.7964	381.988	23.1527	492.829
8.29562	221.479	8.29562	30.4961	8.29562	13.2935	8.85028	5.7186				21.8042	7805.58	21.8042	3614.91	21.8042	383.318	23.1634	493.898
8.30673	221.857	8.30673	31.1327	8.30673	13.0678	8.86261	5.62114				21.8119	7817.22	21.8119	3621.37	21.8119	381.535	23.1741	494.066
8.31783	222.713	8.31783	30.9743	8.31783	12.984	8.87494	5.61425				21.8197	7814.63	21.8197	3622.37	21.8197	382.21	23.1848	493.326
8.32894	223.728	8.32894	30.5724	8.32894	13.0289	8.88727	5.65802				21.8275	7814.73	21.8275	3628.57	21.8275	381.571	23.1955	493.321
8.34005	224.145	8.34005	30.665	8.34005	13.0565	8.89959	5.76778				21.8353	7826.49	21.8353	3631.31	21.8353	382.179	23.2062	492.424
8.35116	224.891	8.35116	30.8272	8.35116	13.0736	8.91192	5.60821				21.8431	7829.52	21.8431	3633.35	21.8431	381.379	23.2169	491.795
8.36227	224.797	8.36227	30.5298	8.36227	13.082	8.92425	5.67265				21.8508	7826.22	21.8508	3632.11	21.8508	380.724	23.2277	491.647
8.37338	225.104	8.37338	30.4742	8.37338	13.1264	8.93657	5.62442				21.8586	7829.59	21.8586	3631.89	21.8586	381.82	23.2384	491.908
8.38449	225.243	8.38449	30.5465	8.38449	13.3537	8.9489	5.56948				21.8664	7851.54	21.8664	3639.16	21.8664	382.357	23.2491	493.146
8.3956	224.79	8.3956	30.6565	8.3956	13.3542	8.96123	5.6583				21.8742	7853.4	21.8742	3641.03	21.8742	383.116	23.2598	491.979
8.40671	224.497	8.40671	30.6455	8.40671	13.3065	8.97356	5.65767				21.8819	7851.92	21.8819	3642.83	21.8819	383.113	23.2705	490.703
8.41782	224.972	8.41782	30.5641	8.41782	13.3779	8.98588	5.75734				21.8897	7850.51	21.8897	3641.27	21.8897	385.79	23.2812	490.291
8.42893	225.69	8.42893	30.4903	8.42893	13.3852	8.99821	5.66175				21.8975	7856.25	21.8975	3643.11	21.8975	385.95	23.2919	490.842
8.44004	225.783	8.44004	30.55	8.44004	13.3213	9.01054	5.65994				21.9053	7850.26	21.9053	3641.25	21.9053	385.135	23.3026	493.783
8.45115	224.943	8.45115	30.5078	8.45115	13.3867	9.02286	5.75596				21.913	7849.13	21.913	3638.36	21.913	384.889	23.3133	493.816
8.46226	225.331	8.46226	30.7829	8.46226	13.3957	9.03519	5.77552				21.9208	7854.69	21.9208	3635.59	21.9208	386.25	23.324	493.342
8.47337	225.391	8.47337	30.8135	8.47337	13.2789	9.04752	5.93998				21.9286	7860.57	21.9286	3636.18	21.9286	386.242	23.3347	493.688
8.48448	225.94	8.48448	31.036	8.48448	13.1882	9.05984	5.83901				21.9364	7858.24	21.9364	3637.62	21.9364	385.518	23.3454	493.159
8.49558	226.298	8.49558	30.9841	8.49558	13.1308	9.07217	5.76706				21.9441	7856.45	21.9441	3636.65	21.9441	385.78	23.3561	493.582
8.50669	225.962	8.50669	30.7665	8.50669	13.179	9.0845	5.75866				21.9519	7854.94	21.9519	3639.25	21.9519	385.691	23.3669	491.667
8.5178	225.78	8.5178	30.9367	8.5178	13.2981	9.09683	5.63685				21.9597	7857.03	21.9597	3642.3	21.9597	385.93	23.3776	490
8.52891	226.22	8.52891	31.0185	8.52891	13.3926	9.10915	5.68884				21.9675	7859.09	21.9675	3642.35	21.9675	385.91	23.3883	490.259
8.54002	226.591	8.54002	30.8066	8.54002	13.3283	9.12148	5.66304				21.9752	7858.53	21.9752	3648.3	21.9752	386.458	23.399	491.324
8.55113	226.684	8.55113	30.928	8.55113	13.1834	9.13381	5.67639				21.983	7860.89	21.983	3653.77	21.983	388.524	23.4097	494.154
8.56224	227.178	8.56224	30.8731	8.56224	13.0759	9.14613	5.80213				21.9908	7863.36	21.9908	3651.85	21.9908	388.775	23.4204	495.162
8.57335	227.554	8.57335	31.0527	8.57335	13.1308	9.15846	5.83068				21.9986	7864.15	21.9986	3648.7	21.9986	386.742	23.4311	493.925
8.58446	227.247	8.58446	31.2887	8.58446	13.0311	9.17079	5.82173				22.0064	7863.48	22.0064	3651.44	22.0064	386.026	23.4418	493.238
8.59557	226.923	8.59557	31.0272	8.59557	13.0822	9.18312	5.80203				22.0141	7860.1	22.0141	3652.12	22.0141	383.51	23.4525	491.778
8.60668	226.76	8.60668	31.0804	8.60668	13.2866	9.19544	5.83028				22.0219	7862.25	22.0219	3651	22.0219	382.201	23.4632	492.467
8.61779	227.604	8.61779	31.2336	8.61779	13.4387	9.20777	5.73231				22.0297	7867.99	22.0297	3654.64	22.0297	381.271	23.4739	494.726
8.6289	227.72	8.6289	31.014	8.6289	13.4079	9.2201	5.76394				22.0375	7873.19	22.0375	3663.5	22.0375	382.83	23.4847	495.841
8.64001	227.327	8.64001	31.1716	8.64001	13.489	9.23242	5.98745				22.0452	7873.12	22.0452	3671.53	22.0452	381.719	23.4954	496.977
8.65112	227.38	8.65112	31.256	8.65112	13.6051	9.24475	5.85343				22.053	7878.28	22.053	3669.96	22.053	383.713	23.5061	496.134
8.66222	227.116	8.66222	31.5577	8.66222	13.4678	9.25708	5.70742				22.0608	7884.83	22.0608	3667.79	22.0608	384.153	23.5168	496.864
8.67333	228.531	8.67333	31.6539	8.67333	13.3744	9.2694	5.67168				22.0686	7881.33	22.0686	3666.21	22.0686	385.233	23.5275	495.838
8.68444	229.569	8.68444	31.4764	8.68444	13.3769	9.28173	5.71647				22.0763	7875.3	22.0763	3662.58	22.0763	385.133	23.5382	494.937
8.69555	229.479	8.69555	31.1624	8.69555	13.3137	9.29406	5.73123				22.0841	7876.95	22.0841	3657.18	22.0841	386.098	23.5489	493.787
8.70666	229.059	8.70666	31.4252	8.70666	13.2035	9.30639	5.69999				22.0919	7882.05	22.0919	3660.02	22.0919	386.613	23.5596	492.976
8.71777	228.481	8.71777	31.3982	8.71777	13.1219	9.31871	5.68927				22.0997	7882.57	22.0997	3667.94	22.0997	387.74	23.5703	494.303
8.72888	229.117	8.72888	31.3414	8.72888	13.2279	9.33104	5.66182				22.1074	7889.94	22.1074	3673.36	22.1074	388.211	23.581	495.594
8.73999	229.454	8.73999	31.1087	8.73999	13.3668	9.34337	5.53816				22.1152	7896.04	22.1152	3678.54	22.1152	388.745	23.5918	498.151
8.7511	229.633	8.7511	31.2103	8.7511	13.3406	9.35569	5.59557				22.123	7906.26	22.123	3686.9	22.123	389.722	23.6025	499.127
8.76221	229.948	8.76221	31.3682	8.76221	13.3481	9.36802	5.70314				22.1308	7913.94	22.1308	3690.73	22.1308	389.995	23.6132	497.777
8.77332	229.711	8.77332	31.6718	8.77332	13.3985	9.38035	5.74474				22.1385	7918	22.1385	3689.49	22.1385	389.501	23.6239	496.618
8.78443	230.149	8.78443	31.8205	8.78443	13.3619	9.39267	5.74664				22.1463	7916.62	22.1463	3681.41	22.1463	389.748	23.6346	494.498
8.79554	230.06	8.79554	31.4844	8.79554	13.5188	9.405	5.65671				22.1541	7914.47	22.1541	3674.44	22.1541	391.118	23.6453	496.73
8.80665	229.799	8.80665	31.5001	8.80665	13.6161	9.41733	5.70238				22.1619	7910.8	22.1619	3669.34	22.1619	390.544	23.656	498.366
8.81776	229.585	8.81776	31.4242	8.81776	13.4162	9.42966	5.79508				22.1697	7902.17	22.1697	3663.5	22.1697	390.184	23.6667	500.925
8.82887	229.577	8.82887	31.4685	8.82887	13.3071	9.44198	5.73335				22.1774	7893.97	22.1774	3661.59	22.1774	389.746	23.6774	502.313
8.83997	230.16	8.83997	31.6306	8.83997	13.453	9.45431	5.89285				22.1852	7886.3	22.1852	3660.6	22.1852	389.581	23.6881	502.655
8.85108	230.502	8.85108	31.7316	8.85108	13.4437	9.46664	5.92704				22.193	7887.11	22.193	3669.38	22.193	388.992	23.6988	502.829
8.86219	229.977	8.86219	31.8804	8.86219	13.5654	9.47896	5.82092				22.2008	7888.96	22.2008	3672.59	22.2008	387.765	23.7096	504.146
8.8733	230.29	8.8733	31.9896	8.8733	13.5106	9.49129	5.78272				22.2085	7880.22	22.2085	3676.86	22.2085	388.434	23.7203	503.501
8.88441	231.362	8.88441	32.0019	8.88441	13.4791	9.50362	5.71671				22.2163	7885.35	22.2163	3679.45	22.2163	388.564	23.731	502.308
8.89552	232.126	8.89552	31.7112	8.89552	13.6192	9.51594	5.78061				22.2241	7887.51	22.2241	3684.34	22.2241	388.052	23.7417	501.431
8.90663	231.515	8.90663	31.3566	8.90663	13.7023	9.52827	5.81291				22.2319	7886.32	22.2319	3686.13	22.2319	386.699	23.7524	499.607
8.91774	230.53	8.91774	31.5408	8.91774	13.5073	9.5406	5.7814				22.2396	7888.71	22.2396	3684.57	22.2396	388.368	23.7631	499.178
8.92885	231.213	8.92885	31.7092	8.92885	13.4083	9.55293	5.66026				22.2474	7901.39	22.2474	3687.1	22.2474	388.715	23.7738	500.433
8.93996	231.12	8.93996	31.5385	8.93996	13.4028	9.56525	5.68087				22.2552	7905.77	22.2552	3683.91	22.2552	388.783	23.7845	501.248
8.95107	230.897	8.95107	31.2995	8.95107	13.3071	9.57758	5.74214				22.263	7905.72	22.263	3676.29	22.263	388.192	23.7952	500.949
8.96218	231.683	8.96218	31.4267	8.96218	13.44	9.58991	5.83807				22.2707	7914.99	22.2707	3677.92	22.2707	389.056	23.8059	501.55
8.97329	232.336	8.97329	31.558	8.97329	13.5722	9.60223	5.8076				22.2785	7910.79	22.2785	3679.42	22.2785	388.204	23.8166	500.718
8.9844	233.385	8.9844	31.4681	8.9844	13.5845	9.61456	5.77231				22.2863	7897.85	22.2863	3674.3	22.2863	386.977	23.8273	499.051
8.99551	233.417	8.99551	31.7891	8.99551	13.6338	9.62689	5.86895				22.2941	7900.39	22.2941	3679.77	22.2941	386.925	23.838	499.78
9.00661	233.324	9.00661	32.0479	9.00661	13.6985	9.63922	5.76282				22.3019	7895.77	22.3019	3686.29	22.3019	387.921	23.8488	497.878
9.01772	233.173	9.01772	32.2508	9.01772	13.6087	9.65154	5.79895				22.3096	7891.21	22.3096	3687.57	22.3096	388.427	23.8595	498.426
9.02883	232.32	9.02883	32.4078	9.02883	13.5648	9.66387	5.7961				22.3174	7887.71	22.3174	3681.59	22.3174	389.127	23.8702	501.004
9.03994	232.335	9.03994	32.2828	9.03994	13.65	9.6762	5.7037				22.3252	7897.96	22.3252	3679.58	22.3252	390.278	23.8809	502.867
9.05105	231.977	9.05105	31.9407	9.05105	13.5949	9.68852	5.72368				22.333	7886.66	22.333	3675.95	22.333	390.985	23.8916	505.264
9.06216	232.337	9.06216	32.0739	9.06216	13.4597	9.70085	5.78959				22.3407	7894.49	22.3407	3678.48	22.3407	391.204	23.9023	506.185
9.07327	233.292	9.07327	32.2623	9.07327	13.577	9.71318	5.72073				22.3485	7902.97	22.3485	3681.05	22.3485	389.764	23.925	507.735
9.08438	234.144	9.08438	32.2658	9.08438	13.5377	9.7255	5.75116				22.3563	7908.01	22.3563	3687.91	22.3563	388.27	23.9598	503.438
9.09549	234.318	9.09549	32.2139	9.09549	13.5852	9.73783	5.85478				22.3641	7902.39	22.3641	3688.22	22.3641	388.459	23.9945	509.309
9.1066	233.817	9.1066	32.3892	9.1066	13.7387	9.75016	5.70417				22.3718	7915.09	22.3718	3689.84	22.3718	388.341	24.0293	512.45
9.11771	234.062	9.11771	32.2202	9.11771	13.7583	9.76249	5.61061				22.3796	7910.03	22.3796	3688.15	22.3796	387.857	24.064	512.866
9.12882	233.963	9.12882	32.5607	9.12882	13.6521	9.77481	5.70189				22.3874	7903.69	22.3874	3683.95	22.3874	389.385	24.0987	516.105
9.13993	234.148	9.13993	32.6286	9.13993	13.6553	9.78714	5.67538				22.3952	7906.48	22.3952	3682.22	22.3952	391.221	24.1335	512.778
9.15104	234.008	9.15104	32.3358	9.15104	13.7941	9.79947	5.65239				22.4029	7900.04	22.4029	3691.25	22.4029	390.68	24.1682	512.938
9.16215	233.92	9.16215	32.1785	9.16215	13.9453	9.81179	5.77487				22.4107	7897.12	22.4107	3697	22.4107	390.971	24.203	514.933
9.17325	234.57	9.17325	31.7898	9.17325	13.9299	9.82412	5.70585				22.4185	7890.94	22.4185	3697.65	22.4185	390.95	24.2377	516.276
9.18436	234.314	9.18436	31.5423	9.18436	13.7352	9.83645	5.72885				22.4263	7893.74	22.4263	3700.96	22.4263	390.666	24.2725	509.993
9.19547	234.5	9.19547	32.0073	9.19547	13.7416	9.84877	5.7471				22.434	7882.62	22.434	3698.26	22.434	389.88	24.3072	513.936
9.20658	234.277	9.20658	31.8611	9.20658	13.7287	9.8611	5.69836				22.4418	7889.86	22.4418	3695.1	22.4418	390.074	24.3419	512.081
9.21769	234.997	9.21769	31.9232	9.21769	13.6683	9.87343	5.62388				22.4496	7888.3	22.4496	3691.72	22.4496	389.933	24.3767	506.886
9.2288	235.698	9.2288	32.0922	9.2288	13.6421	9.88576	5.78589				22.4574	7887.57	22.4574	3691.9	22.4574	390.151	24.4114	512.857
9.23991	234.528	9.23991	32.6221	9.23991	13.7027	9.89808	5.74476				22.4652	7888.08	22.4652	3691.78	22.4652	391.485	24.4462	512.665
9.25102	234.411	9.25102	32.2374	9.25102	13.709	9.91041	5.69787				22.4729	7894.58	22.4729	3695.42	22.4729	392.821	24.4809	515.211
9.26213	234.229	9.26213	31.8356	9.26213	13.6794	9.92274	5.69419				22.4807	7896.86	22.4807	3697.36	22.4807	394.23	24.5157	519.841
9.27324	234.477	9.27324	31.941	9.27324	13.7421	9.93506	5.71211				22.4885	7895.88	22.4885	3697.46	22.4885	394.734	24.5504	519.793
9.28435	235.15	9.28435	32.1755	9.28435	13.7365	9.94739	5.7652				22.4963	7908.86	22.4963	3701.9	22.4963	395.898	24.5851	517.779
9.29546	235.582	9.29546	32.3227	9.29546	13.6301	9.95972	5.72353				22.504	7916.02	22.504	3705.62	22.504	395.536	24.6199	519.414
9.30657	235.598	9.30657	32.456	9.30657	13.7467	9.97204	5.68773				22.5118	7915.86	22.5118	3702.75	22.5118	394.898	24.6546	511.439
9.31768	235.554	9.31768	32.203	9.31768	13.882	9.98437	5.63441				22.5196	7913.77	22.5196	3702	22.5196	393.593	24.6894	517.354
9.32878	235.117	9.32878	31.9721	9.32878	13.8811	9.9967	5.58091				22.5274	7916.65	22.5274	3708.27	22.5274	394.872	24.7241	520.033
9.33989	235.155	9.33989	32.0216	9.33989	13.8154	10.009	5.70186				22.5351	7916.02	22.5351	3708.61	22.5351	394.227	24.7588	523.847
9.351	235.812	9.351	32.0293	9.351	13.7505	10.0213	5.68775				22.5429	7906.78	22.5429	3704.5	22.5429	392.668	24.7936	519.497
9.36211	236.571	9.36211	32.2865	9.36211	13.7718	10.0337	5.6589				22.5507	7891.95	22.5507	3699.33	22.5507	390.903	24.8283	515.963
9.37322	236.532	9.37322	32.79	9.37322	13.7855	10.046	5.58304				22.5585	7885.75	22.5585	3700.64	22.5585	391.172	24.8631	517.228
9.38433	235.929	9.38433	32.5392	9.38433	13.8295	10.0583	5.58915				22.5662	7893.86	22.5662	3699.51	22.5662	390.365	24.8978	516.102
9.39544	235.355	9.39544	32.2371	9.39544	13.8538	10.0707	5.63055				22.574	7888.72	22.574	3697.56	22.574	389.822	24.9326	518.217
9.40655	234.965	9.40655	32.3514	9.40655	13.6995	10.083	5.64942				22.5818	7899.82	22.5818	3701.2	22.5818	390.795	24.9673	520.823
9.41766	235.587	9.41766	32.4373	9.41766	13.5923	10.0953	5.65801				22.5896	7911.7	22.5896	3704.56	22.5896	391.228	25.002	515.319
9.42877	235.753	9.42877	32.5419	9.42877	13.8235	10.1076	5.69183				22.5973	7923.69	22.5973	3703.71	22.5973	391.51	25.0368	525.323
9.43988	235.219	9.43988	32.4425	9.43988	14.0071	10.12	5.74526				22.6051	7920.59	22.6051	3698.94	22.6051	389.728	25.0715	519.574
9.45099	235.525	9.45099	32.191	9.45099	13.9801	10.1323	5.73967				22.6129	7922.74	22.6129	3699.52	22.6129	389.779	25.1063	521.251
9.4621	235.627	9.4621	32.1677	9.4621	13.9296	10.1446	5.65119				22.6207	7912.07	22.6207	3698.17	22.6207	390.52	25.141	517.443
9.47321	235.418	9.47321	32.491	9.47321	13.9991	10.157	5.56681				22.6285	7904.9	22.6285	3699.14	22.6285	392.569	25.1758	515.815
9.48432	235.609	9.48432	32.7009	9.48432	14.0474	10.1693	5.62026				22.6362	7900.03	22.6362	3703.17	22.6362	393.254	25.2105	514.51
9.49543	235.566	9.49543	32.9046	9.49543	14.1038	10.1816	5.64536				22.644	7892.78	22.644	3704.8	22.644	393.699	25.2452	520.458
9.50653	235.803	9.50653	32.8895	9.50653	14.0857	10.1939	5.69077				22.6518	7886.31	22.6518	3706.2	22.6518	394.411	25.28	513.846
9.51764	235.842	9.51764	32.8749	9.51764	13.9943	10.2063	5.76182				22.6596	7882.32	22.6596	3704.73	22.6596	393.213	25.3147	518.256
9.52875	236.257	9.52875	32.7132	9.52875	13.8488	10.2186	5.71679				22.6673	7882.93	22.6673	3701.05	22.6673	391.481	25.3495	528.275
9.53986	236.938	9.53986	32.7584	9.53986	13.7385	10.2309	5.71134				22.6751	7885.07	22.6751	3700.1	22.6751	390.77	25.3842	521.267
9.55097	236.778	9.55097	32.7082	9.55097	13.7237	10.2432	5.68275				22.6829	7882.22	22.6829	3701.92	22.6829	391.194	25.4189	517.124
9.56208	236.479	9.56208	32.8899	9.56208	13.726	10.2556	5.60926				22.6907	7887.15	22.6907	3699.25	22.6907	392.127	25.4537	519.552
9.57319	236.431	9.57319	33.14	9.57319	13.8141	10.2679	5.65014				22.6984	7894.5	22.6984	3703.56	22.6984	392.898	25.4884	524.059
9.5843	236.887	9.5843	33.1448	9.5843	13.8971	10.2802	5.70674				22.7062	7895.73	22.7062	3708.71	22.7062	394.82	25.5232	518.013
9.59541	237.468	9.59541	33.2529	9.59541	14.0598	10.2926	5.77033				22.714	7889.76	22.714	3710.22	22.714	394.803	25.5579	508.366
9.60652	238.083	9.60652	33.3502	9.60652	13.9484	10.3049	5.60883				22.7218	7890.16	22.7218	3710.78	22.7218	393.885	25.5927	512.716
9.61763	237.848	9.61763	33.2214	9.61763	13.9035	10.3172	5.60618				22.7295	7896.55	22.7295	3713.7	22.7295	393.921	25.6274	512.728
9.62874	237.355	9.62874	32.9252	9.62874	14.0201	10.3295	5.68854				22.7373	7892.91	22.7373	3714.46	22.7373	393.443	25.6621	511.508
9.63985	237.418	9.63985	32.7718	9.63985	14.0673	10.3419	5.5924				22.7451	7893.11	22.7451	3713.11	22.7451	392.687	25.6969	509.435
9.65096	237.481	9.65096	32.9014	9.65096	14.0208	10.3542	5.59305				22.7529	7901.86	22.7529	3715.58	22.7529	393.612	25.7316	509.21
9.66207	237.365	9.66207	32.8987	9.66207	13.9451	10.3665	5.63717				22.7606	7902.09	22.7606	3715.16	22.7606	395.52	25.7664	515.809
9.67317	237.395	9.67317	32.8085	9.67317	13.8797	10.3788	5.77921				22.7684	7894.69	22.7684	3718.2	22.7684	396.736	25.8011	516.393
9.68428	237.36	9.68428	32.9347	9.68428	13.9365	10.3912	5.76273				22.7762	7890.41	22.7762	3715.17	22.7762	396.866	25.8359	513.445
9.69539	237.267	9.69539	33.1271	9.69539	13.9544	10.4035	5.75519				22.784	7891.65	22.784	3716.77	22.784	399.037	25.8706	511.332
9.7065	237.702	9.7065	33.2659	9.7065	14.1612	10.4158	5.77044				22.7918	7880.72	22.7918	3714.31	22.7918	399.003	25.9053	509.352
9.71761	237.66	9.71761	33.2968	9.71761	14.1547	10.4282	5.71739				22.7995	7884.26	22.7995	3714.81	22.7995	397.402	25.9401	512.727
9.72872	237.678	9.72872	33.1362	9.72872	14.0318	10.4405	5.73535				22.8073	7883.69	22.8073	3710.64	22.8073	396.816	25.9748	509.854
9.73983	237.375	9.73983	33.1708	9.73983	14.0632	10.4528	5.65862				22.8151	7889.6	22.8151	3717.13	22.8151	395.973	26.0096	511.316
9.75094	237.526	9.75094	33.4173	9.75094	14.0799	10.4651	5.66719				22.8229	7883.78	22.8229	3715.12	22.8229	393.415	26.0443	511.19
9.76205	238.74	9.76205	33.4922	9.76205	14.1921	10.4774	5.65774				22.8306	7884.74	22.8306	3717.25	22.8306	392.558	26.079	508.041
9.77316	238.772	9.77316	33.3827	9.77316	14.0956	10.4898	5.66335				22.8384	7888.81	22.8384	3722.92	22.8384	391.781	26.1138	508.117
9.78427	237.802	9.78427	33.2505	9.78427	14.0363	10.5021	5.5584				22.8462	7884.38	22.8462	3724.08	22.8462	392.377	26.1485	508.841
9.79538	237.793	9.79538	33.424	9.79538	13.9617	10.5144	5.63145				22.854	7883.17	22.854	3722.94	22.854	393.573	26.1833	508.897
9.80649	238.979	9.80649	33.5626	9.80649	14.0008	10.5268	5.64589				22.8618	7879.56	22.8618	3723.45	22.8618	393.362	26.218	510.754
9.8176	239.309	9.8176	33.5731	9.8176	14.0351	10.5391	5.62777				22.8695	7877.93	22.8695	3721.66	22.8695	394.364	26.2528	503.415
9.82871	239.637	9.82871	33.5866	9.82871	14.0945	10.5514	5.57708				22.8773	7864.6	22.8773	3710.87	22.8773	396.023	26.2875	504.92
9.83982	239.955	9.83982	33.6859	9.83982	14.0816	10.5637	5.61719				22.8851	7867.06	22.8851	3711.56	22.8851	396.573	26.3223	502.274
9.85092	239.496	9.85092	33.7042	9.85092	14.1094	10.5761	5.57834				22.8928	7867.53	22.8928	3711.08	22.8928	396.298	26.357	499.456
9.86203	239.565	9.86203	33.905	9.86203	14.2258	10.5884	5.55381				22.9006	7861.46	22.9006	3710.98	22.9006	396.616	26.3917	502.258
9.87314	239.041	9.87314	33.9701	9.87314	14.1688	10.6007	5.56917				22.9084	7856.1	22.9084	3707.95	22.9084	395.231	26.4265	505.851
9.88425	238.794	9.88425	33.7961	9.88425	14.1362	10.613	5.601				22.9162	7855.88	22.9162	3711.64	22.9162	394.69	26.4612	503.758
9.89536	239.318	9.89536	33.6631	9.89536	14.2449	10.6254	5.72082				22.924	7857.27	22.924	3706.5	22.924	393.945	26.496	504.885
9.90647	240.088	9.90647	33.9069	9.90647	14.2067	10.6377	5.56649				22.9317	7846.33	22.9317	3701.66	22.9317	393.711	26.5307	498.32
9.91758	240.114	9.91758	33.9123	9.91758	14.107	10.65	5.51185				22.9395	7846.97	22.9395	3700.4	22.9395	394.117	26.5654	500.004
9.92869	239.577	9.92869	33.8687	9.92869	14.0491	10.6624	5.62054				22.9473	7865.96	22.9473	3705.95	22.9473	395.822	26.6002	497.41
9.9398	239.924	9.9398	33.6946	9.9398	14.1393	10.6747	5.63746				22.9551	7871.73	22.9551	3711.82	22.9551	395.693	26.6349	495.824
9.95091	240.087	9.95091	33.5978	9.95091	14.0724	10.687	5.57441				22.9628	7868.93	22.9628	3713.76	22.9628	394.997	26.6697	493.953
9.96202	240.47	9.96202	33.5954	9.96202	14.0673	10.6993	5.60532				22.9706	7875.08	22.9706	3719.49	22.9706	396.021	26.7044	499.699
9.97313	241.383	9.97313	33.4634	9.97313	14.0619	10.7117	5.72323				22.9784	7873.4	22.9784	3717.71	22.9784	396.595	26.7391	491.128
9.98424	241.995	9.98424	33.6223	9.98424	14.0721	10.724	5.72345				22.9862	7865.41	22.9862	3718.33	22.9862	395.232	26.7739	494.359
9.99535	241.514	9.99535	33.6436	9.99535	14.1396	10.7363	5.61911				22.9939	7859.83	22.9939	3713.89	22.9939	396.579	26.8086	499.297
10.0065	241.1	10.0065	33.9889	10.0065	14.1607	10.7486	5.76175				23.0017	7853.57	23.0017	3712.46	23.0017	397.281	26.8434	497.227
10.0176	240.339	10.0176	34.2433	10.0176	14.138	10.761	5.75095				23.0095	7854.42	23.0095	3715.42	23.0095	397.584	26.8781	491.363
10.0287	240.101	10.0287	34.2751	10.0287	14.2081	10.7733	5.76059				23.0173	7861.39	23.0173	3726.14	23.0173	397.251	26.9129	489.775
10.0398	240.898	10.0398	34.3595	10.0398	14.1616	10.7856	5.61865				23.0251	7861.19	23.0251	3732.18	23.0251	398.801	26.9476	493.199
10.0509	241.035	10.0509	34.2655	10.0509	14.1223	10.798	5.50995				23.0328	7854.58	23.0328	3730.85	23.0328	398.085	26.9824	489.28
10.062	241.613	10.062	34.2841	10.062	14.1626	10.8103	5.56768				23.0406	7855.31	23.0406	3728.88	23.0406	396.997	27.0171	490.677
10.0731	241.409	10.0731	34.1368	10.0731	14.2015	10.8226	5.5647				23.0484	7856.82	23.0484	3729.89	23.0484	395.973	27.0518	491.027
10.0842	241.495	10.0842	34.0235	10.0842	14.2278	10.8349	5.52542				23.0561	7851.88	23.0561	3717.58	23.0561	395.455	27.0866	490.753
10.0953	242.303	10.0953	34.2535	10.0953	14.0735	10.8473	5.49593				23.0639	7853.6	23.0639	3709.73	23.0639	394.437	27.1213	491.953
10.1064	242.002	10.1064	34.4817	10.1064	14.0126	10.8596	5.60572				23.0717	7851.21	23.0717	3704.41	23.0717	395.797	27.1561	483.113
10.1175	241.43	10.1175	34.3397	10.1175	14.2572	10.8719	5.59203				23.0795	7849.32	23.0795	3707.01	23.0795	396.274	27.1908	481.274
10.1287	241.701	10.1287	34.4205	10.1287	14.4382	10.8842	5.62539				23.0873	7846.8	23.0873	3702	23.0873	395.452	27.2255	484.718
10.1398	242.684	10.1398	33.936	10.1398	14.532	10.8966	5.63894				23.095	7833.7	23.095	3692.92	23.095	393.975	27.2603	491.016
10.1509	241.901	10.1509	33.7866	10.1509	14.3478	10.9089	5.57888				23.1028	7826.64	23.1028	3688.32	23.1028	394.643	27.295	487.585
10.162	241.649	10.162	34.1117	10.162	14.2986	10.9212	5.6214				23.1106	7829.89	23.1106	3693.99	23.1106	393.555	27.3298	483.724
10.1731	242.628	10.1731	34.4986	10.1731	14.3105	10.9336	5.62258				23.1184	7836.21	23.1184	3698.12	23.1184	393.806	27.3645	481.075
10.1842	242.7	10.1842	34.3513	10.1842	14.4513	10.9459	5.50971				23.1261	7847.83	23.1261	3710.45	23.1261	396.378	27.3993	482.481
10.1953	242.572	10.1953	34.2373	10.1953	14.5007	10.9582	5.55783				23.1339	7847.68	23.1339	3717.03	23.1339	398.131	27.434	476.124
10.2064	242.832	10.2064	34.1799	10.2064	14.4081	10.9705	5.6641				23.1417	7860.04	23.1417	3730.57	23.1417	398.849	27.4687	477.728
10.2175	242.42	10.2175	34.4263	10.2175	14.386	10.9829	5.62518				23.1495	7858.77	23.1495	3733.99	23.1495	399.113	27.5035	478.001
10.2286	241.852	10.2286	34.866	10.2286	14.2983	10.9952	5.58766				23.1573	7848.34	23.1573	3729.99	23.1573	399.158	27.5382	474.773
10.2398	241.829	10.2398	34.9991	10.2398	14.2362	11.0075	5.58742				23.165	7841.99	23.165	3725.13	23.165	400.219	27.573	474.309
10.2509	243.11	10.2509	34.7653	10.2509	14.4156	11.0198	5.60193				23.1728	7845.08	23.1728	3726.04	23.1728	400.433	27.6077	474.214
10.262	243.426	10.262	34.6084	10.262	14.4753	11.0322	5.60813				23.1806	7841.03	23.1806	3724.75	23.1806	399.346	27.6425	479.637
10.2731	242.937	10.2731	34.5058	10.2731	14.4954	11.0445	5.56316				23.1883	7840.96	23.1883	3719.83	23.1883	399.541	27.6772	475.282
10.2842	243.015	10.2842	34.6339	10.2842	14.4572	11.0568	5.52459				23.1961	7840.31	23.1961	3723.4	23.1961	399.29	27.7119	477.227
10.2953	243.879	10.2953	34.6797	10.2953	14.3726	11.0692	5.47087				23.2039	7832.85	23.2039	3721.49	23.2039	397.923	27.7467	479.228
10.3064	244.357	10.3064	35.079	10.3064	14.3828	11.0815	5.51085				23.2117	7824.08	23.2117	3721.88	23.2117	397.272	27.7814	470.848
10.3175	244.731	10.3175	35.0962	10.3175	14.4136	11.0938	5.62736				23.2195	7814.51	23.2195	3720.74	23.2195	398.523	27.8162	469.058
10.3286	244.585	10.3286	34.9759	10.3286	14.3373	11.1061	5.64207				23.2272	7810.13	23.2272	3721.12	23.2272	398.201	27.8509	467.97
10.3397	245.104	10.3397	34.8251	10.3397	14.179	11.1185	5.54693				23.235	7813.21	23.235	3718.58	23.235	398.248	27.8856	465.903
10.3508	245.938	10.3508	34.8273	10.3508	14.023	11.1308	5.43888				23.2428	7808.12	23.2428	3720.22	23.2428	398.1	27.9204	469.062
10.362	246.71	10.362	34.8485	10.362	14.1094	11.1431	5.52851				23.2506	7816.39	23.2506	3721	23.2506	398.68	27.9551	468.823
10.3731	246.664	10.3731	34.9188	10.3731	14.2812	11.1554	5.56076				23.2583	7819.42	23.2583	3718.06	23.2583	398.364	27.9899	466.834
10.3842	245.836	10.3842	35.0493	10.3842	14.4449	11.1678	5.56579				23.2661	7815.69	23.2661	3716.7	23.2661	397.769	28.0246	471.484
10.3953	245.727	10.3953	35.1223	10.3953	14.3217	11.1801	5.60159				23.2739	7804.7	23.2739	3712.87	23.2739	397.826	28.0594	465.666
10.4064	245.692	10.4064	35.1125	10.4064	14.2725	11.1924	5.60081				23.2817	7801.59	23.2817	3711.68	23.2817	398.573	28.0941	467.056
10.4175	244.915	10.4175	35.2042	10.4175	14.291	11.2048	5.4875				23.2894	7789.81	23.2894	3705.94	23.2894	397.984	28.1288	464.512
10.4286	245.475	10.4286	35.1089	10.4286	14.3649	11.2171	5.56117				23.2972	7788.54	23.2972	3706.81	23.2972	397.591	28.1636	462.021
10.4397	246.293	10.4397	34.9067	10.4397	14.451	11.2294	5.53783				23.305	7794.04	23.305	3708.53	23.305	398.325	28.1983	460.698
10.4508	246.85	10.4508	34.9366	10.4508	14.3842	11.2417	5.54707				23.3128	7802.63	23.3128	3710.56	23.3128	398.62	28.2331	461.122
10.4619	246.308	10.4619	35.011	10.4619	14.3944	11.2541	5.53841				23.3206	7809.16	23.3206	3710.1	23.3206	399.249	28.2678	466.219
10.4731	245.861	10.4731	35.1708	10.4731	14.3984	11.2664	5.5035				23.3283	7812.44	23.3283	3710.92	23.3283	400.099	28.3026	463.409
10.4842	245.999	10.4842	35.3426	10.4842	14.5871	11.2787	5.52012				23.3361	7811.13	23.3361	3714.52	23.3361	399.369	28.3373	458.619
10.4953	245.885	10.4953	35.3066	10.4953	14.4905	11.291	5.58173				23.3439	7799.21	23.3439	3711.5	23.3439	399.075	28.372	458.474
10.5064	246.069	10.5064	35.0931	10.5064	14.4582	11.3034	5.54289				23.3516	7792.06	23.3516	3710.82	23.3516	400.311	28.4068	459.493
10.5175	246.56	10.5175	35.3381	10.5175	14.3965	11.3157	5.48972				23.3594	7786.97	23.3594	3711.24	23.3594	399.665	28.4415	454.202
10.5286	246.953	10.5286	35.4435	10.5286	14.3395	11.328	5.44364				23.3672	7788.8	23.3672	3714.05	23.3672	398.257	28.4763	453.376
10.5397	246.589	10.5397	35.7825	10.5397	14.3373	11.3404	5.48314				23.375	7788.05	23.375	3715.43	23.375	399.338	28.511	453.735
10.5508	246.144	10.5508	35.901	10.5508	14.1329	11.3527	5.47264				23.3828	7783.46	23.3828	3717.8	23.3828	399.79	28.5458	456.344
10.5619	247.011	10.5619	35.802	10.5619	14.0963	11.365	5.51051				23.3905	7785.8	23.3905	3718.79	23.3905	398.852	28.5805	452.2
10.573	247.996	10.573	35.5493	10.573	14.2784	11.3773	5.61536				23.3983	7785.43	23.3983	3716.26	23.3983	398.946	28.6152	455.936
10.5841	249.443	10.5841	35.4502	10.5841	14.4415	11.3896	5.52662				23.4061	7776.3	23.4061	3716.25	23.4061	399.655	28.65	453.465
10.5953	249.643	10.5953	35.713	10.5953	14.4998	11.402	5.39964				23.4139	7773.33	23.4139	3718.8	23.4139	399.32	28.6847	451.637
10.6064	248.571	10.6064	35.7356	10.6064	14.5043	11.4143	5.44532				23.4216	7776.36	23.4216	3721.04	23.4216	399.011	28.7195	458.635
10.6175	248.134	10.6175	35.56	10.6175	14.5198	11.4266	5.4918				23.4294	7762.1	23.4294	3719.13	23.4294	398.582	28.7542	451.791
10.6286	249.026	10.6286	35.6418	10.6286	14.6151	11.439	5.53906				23.4372	7754.45	23.4372	3717.34	23.4372	398.011	28.7889	450.603
10.6397	249.923	10.6397	35.764	10.6397	14.5687	11.4513	5.51295				23.445	7746.9	23.445	3716.64	23.445	398.046	28.8237	451.923
10.6508	250.093	10.6508	35.9278	10.6508	14.5747	11.4636	5.57484				23.4528	7734.96	23.4528	3710.47	23.4528	398.877	28.8584	456.431
10.6619	250.307	10.6619	36.0001	10.6619	14.4919	11.4759	5.42906				23.4605	7721.71	23.4605	3705.66	23.4605	399.666	28.8932	454.058
10.673	249.777	10.673	35.7605	10.673	14.3934	11.4883	5.47068				23.4683	7736.24	23.4683	3707.15	23.4683	401.115	28.9279	456.247
10.6841	249.792	10.6841	35.9919	10.6841	14.4275	11.5006	5.52607				23.4761	7738.27	23.4761	3709.38	23.4761	401.757	28.9627	450.537
10.6952	250.286	10.6952	36.136	10.6952	14.401	11.5129	5.4657				23.4839	7745.08	23.4839	3710.54	23.4839	402.641	28.9974	447.185
10.7063	250.347	10.7063	35.9017	10.7063	14.5405	11.5252	5.48565				23.4916	7748.81	23.4916	3711	23.4916	402.295	29.0321	449.084
10.7174	250.323	10.7174	35.7903	10.7174	14.6395	11.5376	5.50495				23.4994	7747.52	23.4994	3705.44	23.4994	402.334	29.0669	444.814
10.7286	250.867	10.7286	36.0098	10.7286	14.4993	11.5499	5.52297				23.5072	7743.28	23.5072	3704.5	23.5072	402.198	29.1016	447.711
10.7397	251.933	10.7397	36.3359	10.7397	14.4555	11.5622	5.47435				23.515	7741.74	23.515	3709.76	23.515	402.866	29.1364	442.38
10.7508	251.447	10.7508	36.2321	10.7508	14.3921	11.5746	5.46846				23.5227	7739.02	23.5227	3709.18	23.5227	402.728	29.1711	443.138
10.7619	251.219	10.7619	35.9036	10.7619	14.5406	11.5869	5.4586				23.5305	7735.49	23.5305	3709.84	23.5305	401.947	29.2059	444.144
10.773	251.347	10.773	35.9113	10.773	14.6126	11.5992	5.31021				23.5383	7743.75	23.5383	3716.43	23.5383	401.777	29.2406	445.879
10.7841	251.565	10.7841	36.2007	10.7841	14.5678	11.6115	5.40969				23.5461	7739.98	23.5461	3717.74	23.5461	401.623	29.2753	445.415
10.7952	252.276	10.7952	36.3338	10.7952	14.4474	11.6239	5.38943				23.5538	7735.85	23.5538	3716.67	23.5538	401.895	29.3101	442.24
10.8063	253.582	10.8063	36.2452	10.8063	14.4871	11.6362	5.39295				23.5616	7731.59	23.5616	3714.55	23.5616	401.239	29.3448	440.513
10.8174	254.192	10.8174	36.2176	10.8174	14.4814	11.6485	5.43919				23.5694	7734.07	23.5694	3718.63	23.5694	401.859	29.3796	439.994
10.8285	253.789	10.8285	36.2764	10.8285	14.4713	11.6608	5.4024				23.5772	7730.03	23.5772	3713.93	23.5772	402.088	29.4143	439.471
10.8397	253.619	10.8397	36.3849	10.8397	14.4453	11.6732	5.44413				23.5849	7728.45	23.5849	3713.72	23.5849	402.074	29.449	443.081
10.8508	252.938	10.8508	36.5927	10.8508	14.5569	11.6855	5.4573				23.5927	7727.28	23.5927	3714.35	23.5927	401.688	29.4838	443.29
10.8619	253.519	10.8619	36.7709	10.8619	14.605	11.6978	5.41918				23.6005	7733.59	23.6005	3715.96	23.6005	402.466	29.5185	439.8
10.873	254.865	10.873	36.9006	10.873	14.5792	11.7102	5.50153				23.6083	7727.7	23.6083	3708.65	23.6083	402.109	29.5533	438.289
10.8841	255.065	10.8841	37.0936	10.8841	14.7374	11.7225	5.55445				23.6161	7719.93	23.6161	3707	23.6161	401.395	29.588	437.958
10.8952	255.287	10.8952	36.9292	10.8952	14.7409	11.7348	5.64591				23.6238	7712.78	23.6238	3701.55	23.6238	402.296	29.6228	436.343
10.9063	254.495	10.9063	36.8565	10.9063	14.7735	11.7471	5.61147				23.6316	7700.82	23.6316	3693.52	23.6316	401.064	29.6575	435.11
10.9174	254.465	10.9174	36.9246	10.9174	14.8652	11.7595	5.52468				23.6394	7686.61	23.6394	3691.8	23.6394	399.918	29.6922	431.938
10.9285	254.364	10.9285	37.0073	10.9285	14.8028	11.7718	5.42481				23.6471	7682.89	23.6471	3694.32	23.6471	400.01	29.727	432.964
10.9396	254.264	10.9396	37.0716	10.9396	14.7084	11.7841	5.44581				23.6549	7690.59	23.6549	3696.48	23.6549	402.508	29.7617	437.756
10.9507	254.666	10.9507	36.7931	10.9507	14.5102	11.7965	5.48794				23.6627	7683.7	23.6627	3694.91	23.6627	402.025	29.7965	436.115
10.9619	254.953	10.9619	36.6861	10.9619	14.484	11.8088	5.60897				23.6705	7680.06	23.6705	3700.04	23.6705	400.4	29.8312	431.049
10.973	255.155	10.973	36.8863	10.973	14.5593	11.8211	5.6105				23.6783	7687.61	23.6783	3702.71	23.6783	400.596	29.866	432.463
10.9841	255.413	10.9841	37.3296	10.9841	14.5553	11.8334	5.50397				23.686	7693.2	23.686	3702.83	23.686	400.282	29.9007	435.924
10.9952	256.525	10.9952	37.4821	10.9952	14.5783	11.8458	5.50732				23.6938	7676.95	23.6938	3700.26	23.6938	397.02	29.9354	438.893
11.0063	256.572	11.0063	37.5568	11.0063	14.7461	11.8581	5.5465				23.7016	7672.57	23.7016	3699.24	23.7016	395.429	29.9702	431.03
11.0174	256.175	11.0174	37.151	11.0174	14.7856	11.8704	5.55339				23.7094	7675.14	23.7094	3693.97	23.7094	397.454	30.0049	428.671
11.0285	256.429	11.0285	36.6351	11.0285	14.7254	11.8827	5.50304				23.7171	7666.3	23.7171	3688.71	23.7171	397.021	30.0397	429.686
11.0396	256.954	11.0396	36.8515	11.0396	14.5975	11.8951	5.45128				23.7249	7657.71	23.7249	3687.59	23.7249	396.901	30.0744	429.729
11.0507	257.211	11.0507	37.2759	11.0507	14.7546	11.9074	5.44544				23.7327	7661.51	23.7327	3690.46	23.7327	399.077	30.1091	430.473
11.0618	257.659	11.0618	37.4608	11.0618	14.7637	11.9197	5.46117				23.7405	7669.16	23.7405	3698.99	23.7405	399.537	30.1439	428.392
11.073	257.893	11.073	37.2997	11.073	14.7851	11.932	5.48604				23.7482	7663.81	23.7482	3701.37	23.7482	398.269	30.1786	427.434
11.0841	257.979	11.0841	37.0295	11.0841	14.7878	11.9444	5.48453				23.756	7653.8	23.756	3698.01	23.756	398.962	30.2134	426.75
11.0952	258.405	11.0952	37.2631	11.0952	14.7617	11.9567	5.46545				23.7638	7659.8	23.7638	3704.89	23.7638	399.948	30.2481	428.673
11.1063	259.708	11.1063	37.6258	11.1063	14.8136	11.969	5.43589				23.7716	7660.47	23.7716	3702.88	23.7716	399.126	30.2829	429.379
11.1174	260.004	11.1174	37.7345	11.1174	14.7914	11.9814	5.51999				23.7794	7652.15	23.7794	3695.66	23.7794	398.643	30.3176	425.144
11.1285	259.488	11.1285	37.9105	11.1285	14.7749	11.9937	5.51322				23.7871	7650.71	23.7871	3695.17	23.7871	401.482	30.3524	419.057
11.1396	258.848	11.1396	38.1747	11.1396	14.8467	12.006	5.37506				23.7949	7652.96	23.7949	3698.63	23.7949	402.041	30.3871	426.494
11.1507	259.189	11.1507	38.1962	11.1507	14.9318	12.0183	5.28456				23.8027	7636.45	23.8027	3697.42	23.8027	400.534	30.4218	428.132
11.1618	260.191	11.1618	37.9967	11.1618	14.8651	12.0307	5.44082				23.8105	7619.64	23.8105	3696.06	23.8105	400.668	30.4566	425.211
11.1729	260.983	11.1729	37.8754	11.1729	14.8099	12.043	5.49756				23.8182	7602.52	23.8182	3696.76	23.8182	400.259	30.4913	422.743
11.184	261.205	11.184	37.9716	11.184	14.7643	12.0553	5.50244				23.826	7603.06	23.826	3695.59	23.826	399.067	30.5261	425.219
11.1951	261.464	11.1951	38.1005	11.1951	14.7922	12.0676	5.44516				23.8338	7606.36	23.8338	3693.48	23.8338	400.645	30.5608	424.927
11.2063	261.945	11.2063	38.029	11.2063	14.81	12.08	5.45576				23.8416	7605.31	23.8416	3683.17	23.8416	402.445	30.5955	422.707
11.2174	261.721	11.2174	37.8702	11.2174	14.9361	12.0923	5.40343				23.8493	7611.58	23.8493	3681.6	23.8493	403.138	30.6303	422.522
11.2285	261.702	11.2285	37.8584	11.2285	15.0135	12.1046	5.40539				23.8571	7612.53	23.8571	3682.03	23.8571	404.013	30.665	427.123
11.2396	261.127	11.2396	37.966	11.2396	14.9893	12.1169	5.45544				23.8649	7608.84	23.8649	3682.58	23.8649	403.286	30.6998	425.705
11.2507	261.544	11.2507	38.2572	11.2507	14.8829	12.1293	5.43004				23.8727	7618.39	23.8727	3684.13	23.8727	401.71	30.7345	420.745
11.2618	262.06	11.2618	38.34	11.2618	14.8728	12.1416	5.28594				23.8804	7619.7	23.8804	3690.19	23.8804	402.672	30.7692	412.921
11.2729	262.325	11.2729	38.2261	11.2729	14.8189	12.1539	5.33818				23.8882	7614.37	23.8882	3689.14	23.8882	402.542	30.804	417.11
11.284	263.563	11.284	38.3076	11.284	14.8183	12.1663	5.48639				23.896	7624.73	23.896	3690.65	23.896	402.511	30.8387	416.4
11.2951	264.027	11.2951	38.3068	11.2951	14.8323	12.1786	5.46602				23.9038	7632.56	23.9038	3691.22	23.9038	403.945	30.8735	419.728
11.3063	263.893	11.3063	38.2573	11.3063	14.8922	12.1909	5.47587				23.9214	7640.14	23.9214	3716.56	23.9214	402.986	30.9082	416.874
11.3174	263.923	11.3174	38.1249	11.3174	14.8946	12.2032	5.36789				23.9487	7633.96	23.9487	3721.39	23.9487	408.752	30.943	419.551
11.3285	263.859	11.3285	38.106	11.3285	14.9698	12.2156	5.44494				23.9761	7614.47	23.9761	3715.11	23.9761	411.097	30.9777	415.022
11.3396	264.552	11.3396	38.4402	11.3396	14.8589	12.2279	5.53133				24.0035	7591.69	24.0035	3711.39	24.0035	413.576	31.0125	416.149
11.3507	264.479	11.3507	38.4723	11.3507	14.8659	12.2402	5.46281				24.0308	7588.06	24.0308	3720.69	24.0308	414.065	31.0472	414.884
11.3618	264.269	11.3618	38.5563	11.3618	14.8954	12.2525	5.51267				24.0582	7568.62	24.0582	3717.3	24.0582	412.962	31.0819	412.278
11.3729	264.538	11.3729	38.6277	11.3729	14.9917	12.2649	5.50021				24.0856	7553.6	24.0856	3707.17	24.0856	414.647	31.1167	413.498
11.384	265.118	11.384	38.8627	11.384	15.1029	12.2772	5.48552				24.113	7554.37	24.113	3706.53	24.113	410.746	31.1514	414.433
11.3951	265.71	11.3951	38.9922	11.3951	15.0844	12.2895	5.54945				24.1403	7526.23	24.1403	3703.87	24.1403	412.318	31.1862	410.592
11.4062	266.949	11.4062	38.8954	11.4062	15.0193	12.3019	5.56227				24.1677	7516.56	24.1677	3703.1	24.1677	408.42	31.2209	414.386
11.4173	267.703	11.4173	39.0499	11.4173	15.0636	12.3142	5.59877				24.1951	7511.65	24.1951	3699.7	24.1951	406.125	31.2556	408.697
11.4284	267.763	11.4284	39.252	11.4284	15.0174	12.3265	5.48025				24.2224	7497.24	24.2224	3699.64	24.2224	408.141	31.2904	415.923
11.4396	267.427	11.4396	39.1518	11.4396	14.9526	12.3388	5.38798				24.2498	7484.03	24.2498	3685.75	24.2498	412.921	31.3251	416.732
11.4507	267.862	11.4507	39.1303	11.4507	14.7467	12.3512	5.52685				24.2772	7479.63	24.2772	3689.91	24.2772	411.571	31.3599	410.818
11.4618	268.109	11.4618	38.834	11.4618	14.7014	12.3635	5.45411				24.3046	7459.41	24.3046	3687.42	24.3046	405.872	31.3946	414.681
11.4729	268.2	11.4729	38.8803	11.4729	14.779	12.3758	5.45885				24.3319	7453.5	24.3319	3676.96	24.3319	407.242	31.4294	409.227
11.484	268.241	11.484	38.8199	11.484	14.9599	12.3881	5.53582				24.3593	7446.85	24.3593	3688.49	24.3593	407.871	31.4641	405.794
11.4951	269.022	11.4951	38.9567	11.4951	15.0496	12.4005	5.52737				24.3867	7436.72	24.3867	3693.71	24.3867	409.908	31.4988	404.571
11.5062	269.449	11.5062	39.119	11.5062	15.1107	12.4128	5.44932				24.414	7425.91	24.414	3687.74	24.414	407.693	31.5336	406.34
11.5173	269.863	11.5173	39.4017	11.5173	15.1242	12.4251	5.39814				24.4414	7399.96	24.4414	3679.57	24.4414	408.441	31.5683	406.237
11.5284	270.26	11.5284	39.4414	11.5284	15.0444	12.4375	5.44601				24.4688	7392.46	24.4688	3683.25	24.4688	403.741	31.6031	408.73
11.5395	269.659	11.5395	39.1582	11.5395	15.0304	12.4498	5.44246				24.4962	7376.15	24.4962	3673.41	24.4962	408.678	31.6378	410.095
11.5506	269.324	11.5506	39.1893	11.5506	15.088	12.4621	5.47308				24.5235	7348.34	24.5235	3662.03	24.5235	407.142	31.6726	408.609
11.5618	269.994	11.5618	39.5319	11.5618	14.943	12.4744	5.36415				24.5509	7341.32	24.5509	3656.82	24.5509	404.709	31.7073	409.547
11.5729	271.213	11.5729	39.7265	11.5729	14.8514	12.4868	5.39923				24.5783	7325.84	24.5783	3657.3	24.5783	403.148	31.742	402.652
11.584	272.238	11.584	40.0307	11.584	14.8138	12.4991	5.46031				24.6057	7287.78	24.6057	3639.03	24.6057	403.178	31.7768	409.927
11.5951	272.296	11.5951	40.0859	11.5951	14.8806	12.5114	5.56687				24.633	7291.53	24.633	3635.38	24.633	400.37	31.8115	405.436
11.6062	272.262	11.6062	40.1533	11.6062	14.9045	12.5237	5.56731				24.6604	7279	24.6604	3628.9	24.6604	399.781	31.8463	401.661
11.6173	271.772	11.6173	39.9262	11.6173	14.8886	12.5361	5.50925				24.6878	7260.31	24.6878	3628.74	24.6878	403.58	31.881	402.152
11.6284	271.818	11.6284	39.6846	11.6284	14.9422	12.5484	5.4579				24.7152	7266.09	24.7152	3633.25	24.7152	408.125	31.9157	403.574
11.6395	272.33	11.6395	39.6774	11.6395	15.075	12.5607	5.52607				24.7425	7260.1	24.7425	3629.57	24.7425	407.555	31.9505	405.54
11.6506	273.049	11.6506	39.9253	11.6506	15.1482	12.5731	5.52931				24.7699	7244	24.7699	3627.7	24.7699	411.426	31.9852	394.05
11.6617	273.917	11.6617	40.283	11.6617	15.1773	12.5854	5.49194				24.7973	7245.38	24.7973	3626.07	24.7973	407.862	32.02	397.384
11.6729	274.758	11.6729	40.1707	11.6729	14.962	12.5977	5.41876				24.8246	7222.64	24.8246	3620.92	24.8246	408.172	32.0547	399.62
11.684	274.912	11.684	39.8772	11.684	15	12.61	5.47647				24.852	7210.15	24.852	3619.6	24.852	412.254	32.0895	396.749
11.6951	274.158	11.6951	39.7881	11.6951	15.1271	12.6224	5.55307				24.8794	7184.03	24.8794	3615.26	24.8794	408.137	32.1242	399.137
11.7062	273.34	11.7062	39.8363	11.7062	15.1533	12.6347	5.56074				24.9067	7174.16	24.9067	3611.95	24.9067	404.243	32.1589	394.483
11.7173	273.581	11.7173	40.099	11.7173	15.1626	12.647	5.54551				24.9341	7166.18	24.9341	3606.84	24.9341	405.471	32.1937	390.116
11.7284	275.29	11.7284	40.5267	11.7284	15.2502	12.6593	5.48204				24.9615	7152.79	24.9615	3600.25	24.9615	401.821	32.2284	395.881
11.7395	276.017	11.7395	40.6007	11.7395	15.2199	12.6717	5.53448				24.9889	7128.81	24.9889	3593.54	24.9889	396.522	32.2632	398.856
11.7506	276.523	11.7506	40.6573	11.7506	15.2503	12.684	5.50773				25.0162	7122.72	25.0162	3590.96	25.0162	403.005	32.2979	391.776
11.7617	276.56	11.7617	40.8927	11.7617	15.2124	12.6963	5.40467				25.0436	7128.4	25.0436	3590.14	25.0436	401.712	32.3327	396.713
11.7728	276.64	11.7728	40.6276	11.7728	15.1055	12.7087	5.34052				25.071	7115.75	25.071	3591.11	25.071	401.703	32.3674	398.557
11.784	276.706	11.784	40.4814	11.784	15.1777	12.721	5.47021				25.0984	7091.89	25.0984	3586.38	25.0984	401.361	32.4021	396.003
11.7951	276.612	11.7951	40.4061	11.7951	15.2372	12.7333	5.50925				25.1257	7076.67	25.1257	3581.11	25.1257	402.106	32.4369	396.315
11.8062	277.274	11.8062	40.292	11.8062	15.2513	12.7456	5.47941				25.1531	7069.98	25.1531	3573.43	25.1531	400.431	32.4716	392.005
11.8173	277.866	11.8173	40.1978	11.8173	15.2479	12.758	5.38838				25.1805	7057.61	25.1805	3565.97	25.1805	401.89	32.5064	391.664
11.8284	278.698	11.8284	40.2595	11.8284	15.2652	12.7703	5.41187				25.2079	7046.68	25.2079	3573.31	25.2079	401.883	32.5411	390.247
11.8395	279.986	11.8395	40.4794	11.8395	15.1665	12.7826	5.47079				25.2352	7011.39	25.2352	3554.3	25.2352	401.465	32.5759	386.285
11.8506	280.517	11.8506	40.9149	11.8506	15.1853	12.7949	5.48939				25.2626	6992.46	25.2626	3550.78	25.2626	399.42	32.6106	392.494
11.8617	280.443	11.8617	41.035	11.8617	15.2433	12.8073	5.50842				25.29	6992.29	25.29	3554.61	25.29	404.012	32.6453	389.439
11.8728	279.725	11.8728	41.034	11.8728	15.3228	12.8196	5.46364				25.3173	6984.39	25.3173	3549.43	25.3173	400.214	32.6801	389.481
11.8839	279.823	11.8839	41.0662	11.8839	15.3091	12.8319	5.45232				25.3447	6969.67	25.3447	3544.05	25.3447	397.014	32.7148	391.702
11.895	280.602	11.895	41.0159	11.895	15.3152	12.8443	5.41374				25.3721	6958.45	25.3721	3535.21	25.3721	396.769	32.7496	391.064
11.9062	280.572	11.9062	40.9418	11.9062	15.2876	12.8566	5.57125				25.3995	6939.3	25.3995	3524.82	25.3995	396.052	32.7843	382.7
11.9173	280.674	11.9173	41.3916	11.9173	15.1748	12.8689	5.53809				25.4268	6913.86	25.4268	3520.85	25.4268	400.772	32.819	383.304
11.9284	280.969	11.9284	41.3062	11.9284	15.1045	12.8812	5.45816				25.4542	6916.9	25.4542	3518.34	25.4542	401.291	32.8538	384.499
11.9395	282.361	11.9395	41.2053	11.9395	15.1791	12.8935	5.63748				25.4816	6923.12	25.4816	3523.48	25.4816	401.003	32.8885	381.856
11.9506	282.81	11.9506	41.2994	11.9506	15.1802	12.9059	5.48246				25.5089	6909.18	25.5089	3518.09	25.5089	399.417	32.9233	373.271
11.9617	282.409	11.9617	41.3244	11.9617	15.2251	12.9182	5.40054				25.5363	6899.03	25.5363	3511.55	25.5363	400.615	32.958	376.562
11.9728	282.197	11.9728	41.3846	11.9728	15.2932	12.9305	5.45081				25.5637	6878.2	25.5637	3508.86	25.5637	399.472	32.9928	379.935
11.9839	282.138	11.9839	41.7197	11.9839	15.3666	12.9429	5.40248				25.5911	6866.91	25.5911	3499.41	25.5911	402.818	33.0275	379.064
11.995	283.472	11.995	41.7123	11.995	15.3183	12.9552	5.47723				25.6184	6853.69	25.6184	3496.17	25.6184	396.283	33.0622	377.281
12.0061	284.408	12.0061	41.9044	12.0061	15.2309	12.9675	5.48153				25.6458	6839.16	25.6458	3493.06	25.6458	395.974	33.097	370.433
12.0173	284.968	12.0173	42.0387	12.0173	15.2969	12.9798	5.42477				25.6732	6834.33	25.6732	3494.59	25.6732	395.828	33.1317	372.598
12.0283	284.404	12.0283	42.1631	12.0283	15.3794	12.9922	5.49507				25.7005	6818.81	25.7005	3487.81	25.7005	396.053	33.1665	372.148
12.0395	283.877	12.0395	42.1722	12.0395	15.3854	13.0045	5.45962				25.7279	6794.04	25.7279	3475.63	25.7279	390.104	33.2012	370.101
12.0506	284.104	12.0506	42.0554	12.0506	15.2538	13.0168	5.46158				25.7553	6785.06	25.7553	3469.74	25.7553	391.364	33.236	374.796
12.0617	285.424	12.0617	42.0445	12.0617	15.1836	13.0291	5.37742				25.7827	6791.82	25.7827	3476.61	25.7827	391.072	33.2707	374.128
12.0728	286.617	12.0728	42.0604	12.0728	15.4387	13.0415	5.45256				25.81	6780.56	25.81	3481.71	25.81	394.886	33.3054	370.157
12.0839	287.708	12.0839	42.0953	12.0839	15.5084	13.0538	5.5092				25.8374	6765.25	25.8374	3474.97	25.8374	393.953	33.3402	372.797
12.095	287.671	12.095	42.1335	12.095	15.3858	13.0661	5.63965				25.8648	6747.35	25.8648	3464.86	25.8648	394.581	33.3749	366.595
12.1061	287.369	12.1061	41.9165	12.1061	15.3396	13.0785	5.56276				25.8922	6718.85	25.8922	3444.86	25.8922	394.199	33.4097	367.522
12.1172	287.402	12.1172	41.8056	12.1172	15.3249	13.0908	5.60382				25.9195	6719.88	25.9195	3446.36	25.9195	395.034	33.4444	361.704
12.1283	288.243	12.1283	41.9879	12.1283	15.379	13.1031	5.61101				25.9469	6708.13	25.9469	3444.38	25.9469	396.289	33.4791	357.702
12.1395	288.917	12.1395	42.2066	12.1395	15.3568	13.1154	5.59895				25.9743	6684.37	25.9743	3431.43	25.9743	392.633	33.5139	359.079
12.1506	289.384	12.1506	42.5635	12.1506	15.5674	13.1278	5.65212				26.0016	6670.39	26.0016	3429.85	26.0016	394.529	33.5486	354.822
12.1617	290.532	12.1617	42.6047	12.1617	15.6044	13.1401	5.54439				26.029	6662.89	26.029	3427.7	26.029	392.213	33.5834	358.165
12.1728	290.741	12.1728	42.4881	12.1728	15.4109	13.1524	5.56828				26.0564	6659.58	26.0564	3421.39	26.0564	386.697	33.6181	360.087
12.1839	290.443	12.1839	42.5539	12.1839	15.2846	13.1647	5.57912				26.0838	6626.37	26.0838	3416.12	26.0838	388.606	33.6529	353.345
12.195	290.555	12.195	42.5484	12.195	15.3415	13.1771	5.46478				26.1111	6615.39	26.1111	3409.19	26.1111	390.871	33.6876	359.287
12.2061	290.205	12.2061	42.6189	12.2061	15.4525	13.1894	5.53372				26.1385	6602.32	26.1385	3403.49	26.1385	390.241	33.7223	352.282
12.2172	290.672	12.2172	42.4731	12.2172	15.5633	13.2017	5.59333				26.1659	6604.07	26.1659	3408.56	26.1659	390.489	33.7571	354.56
12.2283	290.97	12.2283	42.3849	12.2283	15.5838	13.2141	5.55492				26.1932	6613.18	26.1932	3405.11	26.1932	386.964	33.7918	352.472
12.2394	291.441	12.2394	42.816	12.2394	15.571	13.2264	5.56267				26.2206	6593.1	26.2206	3396.99	26.2206	385.576	33.8266	354.224
12.2505	291.846	12.2505	43.0871	12.2505	15.5298	13.2387	5.63225				26.248	6587.95	26.248	3398.17	26.248	384.636	33.8613	354.349
12.2616	292.1	12.2616	43.1093	12.2616	15.5665	13.251	5.60426				26.2754	6585.5	26.2754	3399.02	26.2754	387.063	33.8961	345.688
12.2728	293.255	12.2728	43.0443	12.2728	15.6366	13.2634	5.60135				26.3027	6577.17	26.3027	3394.33	26.3027	385.841	33.9308	349.372
12.2839	294.023	12.2839	42.9098	12.2839	15.6972	13.2757	5.57076				26.3301	6561.59	26.3301	3392.94	26.3301	382.8	33.9655	347.483
12.295	293.823	12.295	42.8353	12.295	15.6505	13.288	5.55437				26.3575	6539.88	26.3575	3378.43	26.3575	385.415	34.0003	345.051
12.3061	293.784	12.3061	43.1733	12.3061	15.6257	13.3003	5.51163				26.3849	6524.08	26.3849	3374.04	26.3849	387.32	34.035	345.544
12.3172	294.309	12.3172	43.2422	12.3172	15.557	13.3127	5.63588				26.4122	6532.56	26.4122	3372.38	26.4122	382.054	34.0698	345.444
12.3283	294.235	12.3283	42.9356	12.3283	15.5716	13.325	5.62694				26.4396	6518.79	26.4396	3370.64	26.4396	384.055	34.1045	344.548
12.3394	294.969	12.3394	43.1088	12.3394	15.5377	13.3373	5.56928				26.467	6512.68	26.467	3364.76	26.467	383.236	34.1392	344.717
12.3505	294.98	12.3505	43.3677	12.3505	15.5795	13.3497	5.49292				26.4943	6502.35	26.4943	3357.69	26.4943	380.658	34.174	341.364
12.3616	294.599	12.3616	43.3295	12.3616	15.6115	13.362	5.56017				26.5217	6492.89	26.5217	3350.25	26.5217	383.373	34.2087	340.97
12.3727	295.331	12.3727	43.484	12.3727	15.6316	13.3743	5.61044				26.5491	6470.51	26.5491	3347.81	26.5491	382.7	34.2435	338.2
12.3839	295.801	12.3839	43.321	12.3839	15.4719	13.3866	5.53695				26.5765	6465.05	26.5765	3349.95	26.5765	379.337	34.2782	339.652
12.395	295.595	12.395	43.636	12.395	15.4638	13.399	5.56719				26.6038	6443.15	26.6038	3341.01	26.6038	373.888	34.313	335.872
12.4061	296.736	12.4061	43.6447	12.4061	15.5946	13.4113	5.63512				26.6312	6413.67	26.6312	3323.89	26.6312	379.942	34.3477	335.224
12.4172	297.468	12.4172	43.7154	12.4172	15.6597	13.4236	5.61515				26.6586	6420.69	26.6586	3320.36	26.6586	376.302	34.3824	338.426
12.4283	297.768	12.4283	43.9315	12.4283	15.7358	13.4359	5.63214				26.6859	6412.29	26.6859	3319.68	26.6859	373.063	34.4172	336.454
12.4394	298.435	12.4394	43.8946	12.4394	15.7542	13.4483	5.69289				26.7133	6400.6	26.7133	3318.33	26.7133	382.161	34.4519	329.547
12.4505	299.043	12.4505	43.9139	12.4505	15.7259	13.4606	5.61511				26.7407	6389.66	26.7407	3312.07	26.7407	381.853	34.4867	329.528
12.4616	298.923	12.4616	43.9616	12.4616	15.6792	13.4729	5.60759				26.7681	6391	26.7681	3309.35	26.7681	377.667	34.5214	326.965
12.4727	298.983	12.4727	43.6978	12.4727	15.6821	13.4853	5.55949				26.7954	6379.29	26.7954	3307.72	26.7954	373.038	34.5562	322.18
12.4838	299.821	12.4838	43.7102	12.4838	15.7037	13.4976	5.60765				26.8228	6366.53	26.8228	3295.29	26.8228	370.31	34.5909	322.051
12.4949	300.349	12.4949	43.7995	12.4949	15.7597	13.5099	5.59474				26.8502	6352.77	26.8502	3291.77	26.8502	371.964	34.6256	325.697
12.5061	300.466	12.5061	43.7112	12.5061	15.792	13.5222	5.57648				26.8776	6333.37	26.8776	3293.67	26.8776	376.517	34.6604	324.574
12.5172	300.169	12.5172	43.7834	12.5172	15.7387	13.5346	5.49932				26.9049	6312.13	26.9049	3280.18	26.9049	372.462	34.6951	322.077
12.5283	300.48	12.5283	43.9072	12.5283	15.6094	13.5469	5.51651				26.9323	6294.06	26.9323	3273.93	26.9323	369.378	34.7299	325.525
12.5394	300.873	12.5394	44.4202	12.5394	15.6202	13.5592	5.61316				26.9597	6289.97	26.9597	3272.78	26.9597	372.006	34.7646	323.163
12.5505	301.357	12.5505	44.7523	12.5505	15.7937	13.5715	5.66399				26.987	6294.23	26.987	3278.02	26.987	372.431	34.7993	322.729
12.5616	302.682	12.5616	44.663	12.5616	15.7705	13.5839	5.71833				27.0144	6283.76	27.0144	3266.04	27.0144	374.797	34.8341	318.655
12.5727	302.988	12.5727	44.5681	12.5727	15.5901	13.5962	5.6197				27.0418	6269.88	27.0418	3254.57	27.0418	375.519	34.8688	316.688
12.5838	302.492	12.5838	44.5207	12.5838	15.6143	13.6085	5.43163				27.0692	6258.85	27.0692	3256.8	27.0692	371.748	34.9036	319.763
12.5949	303.063	12.5949	44.5916	12.5949	15.7402	13.6209	5.41674				27.0965	6255.46	27.0965	3255.17	27.0965	368.884	34.9383	315.99
12.606	304.754	12.606	44.7823	12.606	15.7283	13.6332	5.50254				27.1239	6244.09	27.1239	3249.28	27.1239	365.928	34.9731	313.043
12.6172	304.706	12.6172	44.9679	12.6172	15.7324	13.6455	5.55705				27.1513	6239.37	27.1513	3247.5	27.1513	368.241	35.0078	314.143
12.6283	304.38	12.6283	44.6663	12.6283	15.7896	13.6578	5.52702				27.1787	6233.36	27.1787	3244.06	27.1787	363.565	35.0425	312.112
12.6394	304.253	12.6394	44.4376	12.6394	15.8379	13.6702	5.66804				27.206	6215.52	27.206	3235.14	27.206	363.703	35.0773	314.866
12.6505	304.545	12.6505	44.6299	12.6505	15.8197	13.6825	5.79715				27.2334	6195.07	27.2334	3228.02	27.2334	367.17	35.112	311.839
12.6616	305.196	12.6616	44.7277	12.6616	15.9083	13.6948	5.71274				27.2608	6191.84	27.2608	3220.26	27.2608	364.643	35.1468	311.232
12.6727	305.762	12.6727	44.9614	12.6727	15.9124	13.7071	5.70106				27.2881	6190.31	27.2881	3213.57	27.2881	363.578	35.1815	305.571
12.6838	305.874	12.6838	45.1699	12.6838	15.9058	13.7195	5.71318				27.3155	6173.14	27.3155	3212.86	27.3155	364.892	35.2163	307.79
12.6949	306.279	12.6949	45.1293	12.6949	15.9975	13.7318	5.65972				27.3429	6167.02	27.3429	3206.67	27.3429	366.449	35.251	300.677
12.706	307.176	12.706	45.1353	12.706	15.9385	13.7441	5.6115				27.3703	6162.77	27.3703	3201.3	27.3703	363.181	35.2857	301.507
12.7171	307.175	12.7171	45.3654	12.7171	15.9635	13.7564	5.70693				27.3976	6141.09	27.3976	3196.52	27.3976	367.295	35.3205	301.333
12.7282	307.705	12.7282	45.2401	12.7282	15.9478	13.7688	5.63435				27.425	6125.65	27.425	3185.69	27.425	365.25	35.3552	300.503
12.7393	307.74	12.7393	45.2201	12.7393	15.8277	13.7811	5.63062				27.4524	6100.99	27.4524	3181.16	27.4524	362.613	35.39	296.707
12.7505	307.985	12.7505	45.3231	12.7505	15.7202	13.7934	5.70038				27.4797	6103.18	27.4797	3175.94	27.4797	363.013	35.4247	297.585
12.7616	308.289	12.7616	45.3558	12.7616	15.8922	13.8057	5.68503				27.5071	6094.05	27.5071	3177.21	27.5071	364.523	35.4595	295.749
12.7727	308.527	12.7727	45.1358	12.7727	15.9926	13.8181	5.66439				27.5345	6084.55	27.5345	3174.88	27.5345	360.47	35.4942	292.84
12.7838	309.223	12.7838	45.2941	12.7838	15.967	13.8304	5.68416				27.5619	6090.3	27.5619	3171.44	27.5619	361.248	35.5289	291.417
12.7949	309.645	12.7949	45.5225	12.7949	16.0022	13.8427	5.68712				27.5892	6071.65	27.5892	3167.26	27.5892	360.399	35.5637	297.14
12.806	310.225	12.806	45.7624	12.806	16.0934	13.8551	5.74746				27.6166	6051.86	27.6166	3163.62	27.6166	356.646	35.5984	296.439
12.8171	310.653	12.8171	45.6912	12.8171	16.1276	13.8674	5.72583				27.644	6058.69	27.644	3157.06	27.644	357.814	35.6332	288.53
12.8282	311.659	12.8282	45.9336	12.8282	16.1409	13.8797	5.67792				27.6714	6046.37	27.6714	3157.73	27.6714	358.49	35.6679	288.246
12.8393	311.948	12.8393	46.0142	12.8393	16.1413	13.892	5.63524				27.6987	6025.33	27.6987	3144.67	27.6987	358.159	35.7026	288.454
12.8505	311.661	12.8505	45.6256	12.8505	16.152	13.9044	5.55169				27.7261	6024.59	27.7261	3133.44	27.7261	357.084	35.7374	282.804
12.8616	312.18	12.8616	45.5759	12.8616	16.121	13.9167	5.4837				27.7535	6018.13	27.7535	3129.53	27.7535	355.399	35.7721	281.107
12.8727	312.873	12.8727	45.9562	12.8727	16.0064	13.929	5.64763				27.7808	6015.77	27.7808	3134.52	27.7808	357.344	35.8069	283.866
12.8838	313.425	12.8838	46.1684	12.8838	16.0769	13.9413	5.69743				27.8082	6002.72	27.8082	3132.05	27.8082	357.593	35.8416	283.036
12.8949	313.627	12.8949	46.0591	12.8949	16.0624	13.9537	5.61087				27.8356	5990.38	27.8356	3120.65	27.8356	359.179	35.8764	284.106
12.906	313.894	12.906	46.3225	12.906	16.0407	13.966	5.59889				27.863	5981.87	27.863	3114.72	27.863	353.455	35.9111	283.431
12.9171	314.141	12.9171	46.4352	12.9171	16.041	13.9783	5.59123				27.8903	5980.73	27.8903	3121.83	27.8903	355.872	35.9459	280.924
12.9282	315.421	12.9282	46.4108	12.9282	16.1407	13.9907	5.59539				27.9177	5969.2	27.9177	3118.82	27.9177	356.671	35.9806	281.597
12.9393	315.749	12.9393	46.5284	12.9393	16.2143	14.003	5.61902				27.9451	5958.1	27.9451	3111.44	27.9451	356.605	36.0153	279.447
12.9504	315.553	12.9504	46.732	12.9504	16.1896	14.0153	5.68934				27.9724	5946.41	27.9724	3103.69	27.9724	351.764	36.0501	277.072
12.9615	315.387	12.9615	46.6765	12.9615	16.1349	14.0276	5.69225				27.9998	5931.02	27.9998	3102.36	27.9998	352.768	36.0848	275.75
12.9726	315.799	12.9726	46.8189	12.9726	16.2029	14.04	5.6697				28.0272	5940.03	28.0272	3103	28.0272	356.047	36.1196	273.181
12.9838	316.222	12.9838	46.9867	12.9838	16.1916	14.0523	5.7167				28.0546	5960.83	28.0546	3104.39	28.0546	356.531	36.1543	271.945
12.9949	316.228	12.9949	46.81	12.9949	16.1529	14.0646	5.76737				28.0819	5950.28	28.0819	3097.62	28.0819	352.301	36.189	271.607
13.006	316.349	13.006	46.776	13.006	16.2036	14.077	5.7936				28.1093	5948.24	28.1093	3091.06	28.1093	351.803	36.2238	271.417
13.0171	317.537	13.0171	47.0355	13.0171	16.2458	14.0893	5.68103				28.1367	5947.88	28.1367	3088.63	28.1367	349.262	36.2585	268.081
13.0282	318.12	13.0282	47.1852	13.0282	16.1937	14.1016	5.68707				28.1641	5943.26	28.1641	3087.22	28.1641	351.122	36.2933	268.584
13.0393	318.569	13.0393	47.3356	13.0393	16.2091	14.1139	5.74206				28.1914	5933.48	28.1914	3088.09	28.1914	351.277	36.328	267.108
13.0504	318.569	13.0504	47.2495	13.0504	16.2871	14.1263	5.75336				28.2188	5920.42	28.2188	3081.23	28.2188	352.429	36.3628	268.941
13.0615	318.662	13.0615	47.543	13.0615	16.3719	14.1386	5.7102				28.2462	5911.38	28.2462	3077.55	28.2462	352.876	36.3975	262.041
13.0726	319.343	13.0726	47.6531	13.0726	16.4124	14.1509	5.6952				28.2735	5896.39	28.2735	3071.59	28.2735	354.335	36.4322	259.63
13.0837	319.561	13.0837	47.5434	13.0837	16.2941	14.1632	5.68294				28.3009	5897.54	28.3009	3067.39	28.3009	349.29	36.467	265.445
13.0948	319.745	13.0948	47.5062	13.0948	16.2305	14.1756	5.77538				28.3283	5893.4	28.3283	3062.02	28.3283	349.741	36.5017	260.156
13.106	319.595	13.106	47.6686	13.106	16.2206	14.1879	5.83174				28.3557	5878.23	28.3557	3056.34	28.3557	353.986	36.5365	259.774
13.1171	320.242	13.1171	47.7735	13.1171	16.2005	14.2002	5.80608				28.383	5867.86	28.383	3060.24	28.383	349.821	36.5712	263.959
13.1282	321.437	13.1282	47.7133	13.1282	16.1907	14.2125	5.7002				28.4104	5862.83	28.4104	3060.66	28.4104	349.427	36.6059	260.39
13.1393	322.445	13.1393	47.7316	13.1393	16.1227	14.2249	5.6579				28.4378	5883.82	28.4378	3055.74	28.4378	347.982	36.6407	258.446
13.1504	323.132	13.1504	47.7925	13.1504	16.2864	14.2372	5.68983				28.4652	5876.9	28.4652	3045.08	28.4652	346.674	36.6754	256.301
13.1615	323.415	13.1615	48.1543	13.1615	16.3594	14.2495	5.84664				28.4925	5867.15	28.4925	3050.13	28.4925	343.917	36.7102	257.209
13.1726	322.945	13.1726	48.0361	13.1726	16.3285	14.2619	5.87699				28.5199	5860.9	28.5199	3050.13	28.5199	344.117	36.7449	252.147
13.1837	323.971	13.1837	48.162	13.1837	16.2544	14.2742	5.78764				28.5473	5856.3	28.5473	3043.74	28.5473	343.682	36.7797	250.292
13.1948	324.427	13.1948	48.3769	13.1948	16.2329	14.2865	5.83964				28.5746	5848.36	28.5746	3036.72	28.5746	346.4	36.8144	251.184
13.2059	325.136	13.2059	48.3591	13.2059	16.3579	14.2988	5.84692				28.602	5832.04	28.602	3026.26	28.602	346.117	36.8491	250.612
13.2171	325.231	13.2171	48.3406	13.2171	16.3807	14.3112	5.74784				28.6294	5827.86	28.6294	3029.97	28.6294	345.465	36.8839	249.586
13.2282	325.353	13.2282	48.2359	13.2282	16.3531	14.3235	5.8301				28.6568	5830.51	28.6568	3032.93	28.6568	347.257	36.9186	248.711
13.2393	326.209	13.2393	48.2649	13.2393	16.4857	14.3358	5.85186				28.6841	5830.37	28.6841	3025.4	28.6841	348.416	36.9534	249.379
13.2504	326.348	13.2504	48.667	13.2504	16.5066	14.3481	5.80484				28.7115	5823.81	28.7115	3018.78	28.7115	347.175	36.9881	242.983
13.2615	325.961	13.2615	48.6605	13.2615	16.4617	14.3605	5.7962				28.7389	5815.39	28.7389	3013.6	28.7389	346.852	37.0229	243.024
13.2726	326.178	13.2726	48.5294	13.2726	16.4235	14.3728	5.66984				28.7662	5813.43	28.7662	3014.56	28.7662	343.751	37.0576	242.24
13.2837	327.19	13.2837	48.5482	13.2837	16.4128	14.3851	5.70815				28.7936	5805.46	28.7936	3011.79	28.7936	346.151	37.0923	242.216
13.2948	327.88	13.2948	48.7629	13.2948	16.4332	14.3974	5.71856				28.821	5807.82	28.821	3010.46	28.821	342.248	37.1271	242.168
13.3059	328.32	13.3059	48.9581	13.3059	16.4712	14.4098	5.71612				28.8484	5807.86	28.8484	3006.23	28.8484	345.72	37.1618	242.629
13.317	328.122	13.317	49.1024	13.317	16.5038	14.4221	5.8087				28.8757	5802.41	28.8757	3005.89	28.8757	343.374	37.1966	241.052
13.3282	328.628	13.3282	49.0472	13.3282	16.5836	14.4344	5.80435				28.9031	5793.41	28.9031	3004.92	28.9031	340.045	37.2313	238.235
13.3393	329.321	13.3393	49.101	13.3393	16.6955	14.4468	5.70225				28.9305	5790.25	28.9305	3000.73	28.9305	341.763	37.266	236.834
13.3504	329.486	13.3504	49.0406	13.3504	16.6277	14.4591	5.70427				28.9579	5777.33	28.9579	2995.84	28.9579	345.351	37.3008	238.24
13.3615	329.292	13.3615	48.8597	13.3615	16.6546	14.4714	5.74239				28.9852	5781.01	28.9852	2996.04	28.9852	339.694	37.3355	238.715
13.3726	330.065	13.3726	48.9977	13.3726	16.6594	14.4837	5.77354				29.0126	5780.59	29.0126	2999.32	29.0126	338.48	37.3703	232.905
13.3837	331.073	13.3837	49.164	13.3837	16.6202	14.4961	5.74837				29.04	5768.32	29.04	2994.76	29.04	337.387	37.405	232.439
13.3948	332.119	13.3948	49.1132	13.3948	16.6829	14.5084	5.81251				29.0673	5766.6	29.0673	2983.01	29.0673	340.541	37.4398	232.312
13.4059	332.742	13.4059	49.1746	13.4059	16.6146	14.5207	5.86997				29.0947	5768.47	29.0947	2979.23	29.0947	341.756	37.4745	231.228
13.417	333.173	13.417	49.1032	13.417	16.6703	14.533	5.85257				29.1221	5765.34	29.1221	2974.44	29.1221	339.208	37.5093	229.504
13.4281	333.665	13.4281	49.1226	13.4281	16.6559	14.5454	5.83808				29.1495	5763.96	29.1495	2978.94	29.1495	334.668	37.544	223.673
13.4392	334.578	13.4392	49.48	13.4392	16.6603	14.5577	5.76739				29.1768	5754.01	29.1768	2980.72	29.1768	339.706	37.5787	224.847
13.4504	334.777	13.4504	49.7752	13.4504	16.7928	14.57	5.83302				29.2042	5756.52	29.2042	2982.14	29.2042	338.867	37.6135	226.781
13.4615	335.191	13.4615	49.7993	13.4615	16.7903	14.5824	5.92031				29.2316	5749.01	29.2316	2977.66	29.2316	342.603	37.6482	224.424
13.4726	335.615	13.4726	49.5911	13.4726	16.7404	14.5947	5.85902				29.2589	5751.66	29.2589	2970.51	29.2589	340.714	37.683	224.559
13.4837	335.313	13.4837	49.5372	13.4837	16.7744	14.607	5.81997				29.2863	5755.22	29.2863	2967.59	29.2863	340.805	37.7177	223.866
13.4948	335.819	13.4948	49.7895	13.4948	16.8263	14.6193	5.8027				29.3137	5740.5	29.3137	2959.79	29.3137	341.351	37.7525	221.603
13.5059	335.768	13.5059	50.1042	13.5059	16.8094	14.6317	5.87947				29.3411	5745.86	29.3411	2960.12	29.3411	335.922	37.7872	221.883
13.517	336.388	13.517	50.1649	13.517	16.7016	14.644	5.95159				29.3684	5737.8	29.3684	2960.24	29.3684	334.442	37.8219	218.777
13.5281	336.887	13.5281	50.0453	13.5281	16.7507	14.6563	6.03185				29.3958	5733.61	29.3958	2950.78	29.3958	329.339	37.8567	217.523
13.5392	337.341	13.5392	49.899	13.5392	16.7429	14.6686	6.02049				29.4232	5750.32	29.4232	2958.73	29.4232	332.601	37.8914	218.746
13.5503	337.878	13.5503	50.0705	13.5503	16.7803	14.681	5.85087				29.4505	5748.78	29.4505	2960.88	29.4505	333.319	37.9262	217.47
13.5614	339.137	13.5614	50.4885	13.5614	16.7412	14.6933	5.84678				29.4779	5744.82	29.4779	2960.48	29.4779	332.774	37.9609	219.704
13.5725	339.879	13.5725	50.5842	13.5725	16.7763	14.7056	5.81976				29.5053	5726.73	29.5053	2950.63	29.5053	336.009	37.9956	217.495
13.5837	340.183	13.5837	50.3799	13.5837	16.8124	14.718	5.91625				29.5327	5712.05	29.5327	2944.89	29.5327	337.065	38.0304	212.862
13.5948	340.702	13.5948	50.4046	13.5948	16.7398	14.7303	5.93421				29.56	5721.29	29.56	2940.67	29.56	332.206	38.0651	211.232
13.6059	341.23	13.6059	50.586	13.6059	16.754	14.7426	5.94292				29.5874	5720.37	29.5874	2939.64	29.5874	329.693	38.0999	215.335
13.617	341.606	13.617	50.5783	13.617	16.714	14.7549	5.94319				29.6148	5717.88	29.6148	2946.38	29.6148	334.484	38.1346	212.008
13.6281	341.879	13.6281	50.5758	13.6281	16.7122	14.7673	5.96447				29.6422	5724.8	29.6422	2949.72	29.6422	336.681	38.1694	214.218
13.6392	342.482	13.6392	50.8257	13.6392	16.763	14.7796	6.02687				29.6695	5708.84	29.6695	2934.84	29.6695	331.083	38.2041	213.459
13.6503	343.445	13.6503	50.9411	13.6503	16.8586	14.7919	6.09255				29.6969	5701.64	29.6969	2932.61	29.6969	334.315	38.2388	210.423
13.6614	343.685	13.6614	51.086	13.6614	16.8425	14.8042	6.02584				29.7243	5713.89	29.7243	2931.48	29.7243	332.635	38.2736	209.039
13.6725	343.263	13.6725	51.0716	13.6725	16.8577	14.8166	5.92244				29.7517	5710.8	29.7517	2937.92	29.7517	332.73	38.3083	208.103
13.6837	343.692	13.6837	51.2545	13.6837	16.9109	14.8289	5.87269				29.779	5688.22	29.779	2928.27	29.779	335.952	38.3431	207.236
13.6948	344.4	13.6948	51.61	13.6948	16.9007	14.8412	5.89275				29.8064	5697.89	29.8064	2924.77	29.8064	329.87	38.3778	202.343
13.7059	345.339	13.7059	51.5368	13.7059	16.8785	14.8536	5.97262				29.8338	5709.96	29.8338	2934.72	29.8338	329.691	38.4125	204.43
13.717	345.891	13.717	51.5309	13.717	16.8645	14.8659	5.92319				29.8611	5692.61	29.8611	2927.34	29.8611	328.65	38.4473	204.609
13.7281	346.369	13.7281	51.5336	13.7281	16.9746	14.8782	5.92394				29.8885	5681.13	29.8885	2911.48	29.8885	331.409	38.482	206.061
13.7392	346.884	13.7392	51.6988	13.7392	16.9574	14.8905	5.9389				29.9159	5685.7	29.9159	2918.88	29.9159	330.16	38.5168	204.059
13.7503	347.389	13.7503	51.5891	13.7503	16.9057	14.9029	6.00525				29.9432	5684.07	29.9432	2916.66	29.9432	331.175	38.5515	203.651
13.7614	347.871	13.7614	51.886	13.7614	16.9291	14.9152	6.03925				29.9706	5692.06	29.9706	2913.62	29.9706	334.332	38.5863	201.944
13.7725	348.424	13.7725	52.1641	13.7725	17.0205	14.9275	6.01123				29.998	5688.86	29.998	2912.89	29.998	331.101	38.621	201.092
13.7836	349.422	13.7836	52.112	13.7836	17.107	14.9398	6.01557				30.0254	5666.13	30.0254	2907.84	30.0254	329.289	38.6557	201.302
13.7947	350.028	13.7947	52.012	13.7947	17.1476	14.9522	6.02459				30.0527	5667.35	30.0527	2910.21	30.0527	328.834	38.6905	198.459
13.8058	350.382	13.8058	52.0071	13.8058	17.1519	14.9645	5.99754				30.0801	5677.06	30.0801	2908.8	30.0801	329.172	38.7252	197.862
13.817	350.565	13.817	52.1768	13.817	17.0168	14.9768	5.91464				30.1075	5663.32	30.1075	2891.09	30.1075	327.618	38.76	195.432
13.8281	351.06	13.8281	52.2801	13.8281	16.9989	14.9892	5.962				30.1349	5659.89	30.1349	2882.97	30.1349	324.571	38.7947	197.282
13.8392	351.724	13.8392	52.2755	13.8392	17.0336	15.0015	6.14622				30.1622	5666.97	30.1622	2892.22	30.1622	328.924	38.8295	198.314
13.8503	352.441	13.8503	52.3689	13.8503	17.0803	15.0138	6.11787				30.1896	5659.45	30.1896	2894.16	30.1896	328.503	38.8642	196.969
13.8614	353.527	13.8614	52.6062	13.8614	17.0899	15.0261	6.02193				30.217	5648.51	30.217	2879.11	30.217	323.174	38.8989	194.634
13.8725	354.402	13.8725	52.4677	13.8725	17.2173	15.0385	5.94194				30.2444	5644.7	30.2444	2878.77	30.2444	326.212	38.9337	191.671
13.8836	354.965	13.8836	52.5722	13.8836	17.3388	15.0508	5.95575				30.2717	5642.26	30.2717	2887.88	30.2717	325.665	38.9684	192.466
13.8947	355.218	13.8947	52.9415	13.8947	17.2349	15.0631	6.08117				30.2991	5645.77	30.2991	2888.01	30.2991	327.997	39.0032	190.612
13.9058	355.836	13.9058	53.1555	13.9058	17.1249	15.0754	6.04693				30.3265	5644.57	30.3265	2884.65	30.3265	325.01	39.0379	193.325
13.9169	356.61	13.9169	53.2828	13.9169	17.1168	15.0878	6.0472				30.3538	5646.77	30.3538	2874.09	30.3538	324.706	39.0727	190.539
13.9281	357.626	13.9281	53.2595	13.9281	17.0754	15.1001	6.01986				30.3812	5640.15	30.3812	2868.63	30.3812	322.438	39.1074	189.356
13.9392	357.166	13.9392	53.1103	13.9392	17.0956	15.1124	6.18414				30.4086	5637.18	30.4086	2864.38	30.4086	324.184	39.1421	189.521
13.9503	357.741	13.9503	53.2776	13.9503	17.2095	15.1248	6.14234				30.436	5645.11	30.436	2866.25	30.436	330.131	39.1769	187.415
13.9614	359.087	13.9614	53.5636	13.9614	17.1929	15.1371	6.09775				30.4633	5633.09	30.4633	2864.9	30.4633	326.387	39.2116	188.054
13.9725	359.12	13.9725	53.5692	13.9725	17.2114	15.1494	6.11642				30.4907	5632.04	30.4907	2864.38	30.4907	319.94	39.2464	185.121
13.9836	359.913	13.9836	53.6938	13.9836	17.2059	15.1617	6.22396				30.5181	5630.44	30.5181	2864.96	30.5181	321.422	39.2811	186.679
13.9947	360.003	13.9947	53.6727	13.9947	17.1539	15.174	6.19035				30.5454	5637.65	30.5454	2870.38	30.5454	319.999	39.3158	185.224
14.0058	359.954	14.0058	53.5234	14.0058	17.2045	15.1864	6.16708				30.5728	5633.76	30.5728	2860.04	30.5728	323.276	39.3506	185.148
14.0169	360.98	14.0169	53.3483	14.0169	17.2375	15.1987	6.25046				30.6002	5635.31	30.6002	2863.69	30.6002	322.236	39.3853	183.661
14.028	362	14.028	53.646	14.028	17.424	15.211	6.29674				30.6276	5632.59	30.6276	2862.98	30.6276	321.804	39.4201	181.964
14.0391	363.411	14.0391	54.0383	14.0391	17.6026	15.2234	6.1284				30.6549	5625.45	30.6549	2856	30.6549	321.81	39.4548	181.072
14.0503	365.129	14.0503	54.3779	14.0503	17.3936	15.2357	6.14183				30.6823	5623.09	30.6823	2847.21	30.6823	323.365	39.4896	182.417
14.0614	365.134	14.0614	54.4057	14.0614	17.3767	15.248	6.11778				30.7097	5635.03	30.7097	2852.18	30.7097	322.987	39.5243	181.894
14.0725	365.629	14.0725	54.532	14.0725	17.4048	15.2603	6.15278				30.737	5632.65	30.737	2854.79	30.737	322.74	39.559	179.759
14.0836	366.325	14.0836	54.5368	14.0836	17.3945	15.2727	6.12912				30.7644	5632.71	30.7644	2844.85	30.7644	319.11	39.5938	182.307
14.0947	366.341	14.0947	54.3686	14.0947	17.542	15.285	6.13551				30.7918	5621.72	30.7918	2843.53	30.7918	320.684	39.6285	179.85
14.1058	366.721	14.1058	54.5958	14.1058	17.5369	15.2973	6.10719				30.8192	5622.88	30.8192	2842.84	30.8192	314.853	39.6633	176.13
14.1169	367.496	14.1169	54.8288	14.1169	17.4093	15.3096	6.14823				30.8465	5622.64	30.8465	2836.07	30.8465	317.534	39.698	176.717
14.128	367.698	14.128	55.0953	14.128	17.442	15.322	6.1823				30.8739	5619.16	30.8739	2840.8	30.8739	321.697	39.7328	177.286
[truncated: 479 more rows]

## Sheet: Fig. 2c
FTIR												Peak fitting
[truncated: 7,470 more rows]

[truncated: 8 more sheets: Fig. 3a, Fig. 3c, Fig. 3d, Fig. 3f, Fig. 3g, Fig. 3h, Fig. 4a, Fig. 4b]
